# Supplementary material for: Nasal cavity microbial makeup and the influence on psychiatric symptoms following fire exposure in firefighters
Source: Front Microbiomes. 2026 Jun 23;5:1832151. doi: 10.3389/frmbi.2026.1832151 (PMC13337945; doi:10.3389/frmbi.2026.1832151)
Supplement: Supplementary file 6 [file Table1.xlsx]

## Sheet: 1.1 CESD_bi_Logistic
Phylum	Estimate	SE	Unadjusted_pvalue	BH_pvalue	Bonferroni_pvalue
`Bacteria; Abditibacteriota`	16.7602	2399.54	0.994427	0.994427	1
`Bacteria; Acidobacteriota`	-16.4037	2137.42	0.993877	0.993877	1
`Bacteria; Actinobacteriota`	7.17917e-05	0.000133348	0.590316	0.590316	1
`Bacteria; Bacteroidota`	-0.025831	0.0140514	0.0660149	0.13203	0.13203
`Bacteria; Bdellovibrionota`	-16.5015	2399.54	0.994513	0.994513	1
`Bacteria; Campylobacterota`	-0.0121926	0.0130473	0.35005	0.7001	0.7001
`Bacteria; Chloroflexi`	-0.211403	0.239227	0.376862	0.753724	0.753724
`Bacteria; Cyanobacteria`	3.35204	479.909	0.994427	0.994427	1
`Bacteria; Deinococcota`	-0.961567	1.00658	0.339434	0.678869	0.678869
`Bacteria; Firmicutes`	-0.00015538	0.000191428	0.416969	0.560431	0.833938
`Bacteria; Fusobacteriota`	-0.0175484	0.0296657	0.554159	0.985094	1
`Bacteria; Gemmatimonadota`	-16.469	2285.83	0.994251	1	1
`Bacteria; Myxococcota`	-2.35736	342.792	0.994513	0.994513	1
`Bacteria; Nitrospirota`	0.32918	0.461817	0.475974	0.586466	0.951947
`Bacteria; Patescibacteria`	0.0252187	0.0888716	0.77659	0.77659	1
`Bacteria; Planctomycetota`	-16.5015	2399.54	0.994513	0.994513	1
`Bacteria; Proteobacteria`	3.03711e-05	0.000145619	0.834788	0.834788	1
`Bacteria; Spirochaetota`	0.0950889	0.234408	0.684995	0.684995	1
`Bacteria; Synergistota`	-8.25076	1199.77	0.994513	0.994513	1
`Bacteria; Verrucomicrobiota`	-16.5015	2399.54	0.994513	0.994513	1

## Sheet: 1.2 PCL_bi_logistic
Phylum	Estimate	SE	Unadjusted_pvalue	BH_pvalue	Bonferroni_pvalue
`Bacteria; Abditibacteriota`	-14.6565	2399.54	0.995127	0.995127	1
`Bacteria; Acidobacteriota`	-15.6348	3765.65	0.996687	0.996687	1
`Bacteria; Actinobacteriota`	5.68548e-05	0.000207879	0.784469	0.784469	1
`Bacteria; Bacteroidota`	-0.00521597	0.0123994	0.674002	0.674002	1
`Bacteria; Bdellovibrionota`	-14.6565	2399.54	0.995127	0.995127	1
`Bacteria; Campylobacterota`	-0.0156497	0.0304819	0.607665	0.607665	1
`Bacteria; Chloroflexi`	-7.79981	1254.43	0.995039	0.995039	1
`Bacteria; Cyanobacteria`	-2.93131	479.909	0.995127	0.995127	1
`Bacteria; Deinococcota`	-16.7577	3734.7	0.99642	0.99642	1
`Bacteria; Firmicutes`	0.000245962	0.000286485	0.390588	0.390588	0.781177
`Bacteria; Fusobacteriota`	-8.12952	1924.43	0.996629	0.996629	1
`Bacteria; Gemmatimonadota`	-14.6203	2312.38	0.994955	0.994955	1
`Bacteria; Myxococcota`	-2.09379	342.792	0.995127	0.995127	1
`Bacteria; Nitrospirota`	-15.462	3522.5	0.996498	0.996498	1
`Bacteria; Patescibacteria`	0.135217	0.102008	0.184988	0.184988	0.369975
`Bacteria; Planctomycetota`	-14.6565	2399.54	0.995127	0.995127	1
`Bacteria; Proteobacteria`	-0.0036131	0.0031906	0.257457	0.257457	0.514915
`Bacteria; Spirochaetota`	-3.90242e-17	0.351498	1	1	1
`Bacteria; Synergistota`	-7.32826	1199.77	0.995127	0.995127	1
`Bacteria; Verrucomicrobiota`	-14.6565	2399.54	0.995127	0.995127	1

## Sheet: 1.3 ASI_bi_logistic
Phylum	Estimate	SE	Unadjusted_pvalue	BH_pvalue	Bonferroni_pvalue
`Bacteria; Abditibacteriota`	-15.139	2399.54	0.994966	0.994966	1
`Bacteria; Acidobacteriota`	-15.1034	2260.99	0.99467	0.99467	1
`Bacteria; Actinobacteriota`	-9.30513e-06	0.000166184	0.955348	0.955348	1
`Bacteria; Bacteroidota`	-0.0220043	0.0198387	0.267363	0.267363	0.534726
`Bacteria; Bdellovibrionota`	-15.139	2399.54	0.994966	0.994966	1
`Bacteria; Campylobacterota`	-0.0284847	0.0357663	0.425793	0.425793	0.851586
`Bacteria; Chloroflexi`	-8.02883	1230.64	0.994795	0.994795	1
`Bacteria; Cyanobacteria`	3.64295	479.909	0.993943	0.993943	1
`Bacteria; Deinococcota`	-16.2182	2229.32	0.994195	0.994195	1
`Bacteria; Firmicutes`	-0.000178155	0.000252144	0.479841	0.479841	0.959682
`Bacteria; Fusobacteriota`	-0.300996	0.250468	0.229466	0.229466	0.458932
`Bacteria; Gemmatimonadota`	-15.1036	2309.82	0.994783	0.994783	1
`Bacteria; Myxococcota`	-2.16271	342.792	0.994966	0.994966	1
`Bacteria; Nitrospirota`	-14.9615	2151.48	0.994452	0.994452	1
`Bacteria; Patescibacteria`	-7.6222	1101.89	0.994481	0.994481	1
`Bacteria; Planctomycetota`	-15.139	2399.54	0.994966	0.994966	1
`Bacteria; Proteobacteria`	0.000117089	0.000157104	0.456093	0.456093	0.912186
`Bacteria; Spirochaetota`	-7.79703	1310.55	0.995253	0.995253	1
`Bacteria; Synergistota`	-7.56948	1199.77	0.994966	0.994966	1
`Bacteria; Verrucomicrobiota`	-15.139	2399.54	0.994966	0.994966	1

## Sheet: 1.4 CESD_Linear
Phylum	Estimate	SE	Unadjusted_pvalue	BH_pvalue	Bonferroni_pvalue
`Bacteria; Abditibacteriota`	0.66129	6.48358	0.91944	0.91944	1
`Bacteria; Acidobacteriota`	-0.343414	0.42209	0.422283	0.422283	0.844567
`Bacteria; Actinobacteriota`	0.000280098	0.000413418	0.503269	0.503269	1
`Bacteria; Bacteroidota`	-0.0134801	0.00786246	0.0967544	0.0967544	0.193509
`Bacteria; Bdellovibrionota`	-5.53226	6.40556	0.394624	0.394624	0.789249
`Bacteria; Campylobacterota`	-0.0249933	0.0223078	0.271439	0.271439	0.542879
`Bacteria; Chloroflexi`	-0.200582	0.268817	0.461375	0.461375	0.92275
`Bacteria; Cyanobacteria`	0.958065	1.28509	0.461757	0.461757	0.923515
`Bacteria; Deinococcota`	-2.12931	1.896	0.270322	0.270322	0.540645
`Bacteria; Firmicutes`	-0.000601327	0.000585469	0.31259	0.31259	0.62518
`Bacteria; Fusobacteriota`	-0.0969418	0.0868732	0.273324	0.273324	0.546648
`Bacteria; Gemmatimonadota`	-0.467984	0.803008	0.564391	0.564391	1
`Bacteria; Myxococcota`	-0.495392	0.92196	0.595007	0.595007	1
`Bacteria; Nitrospirota`	0.0938986	0.71846	0.89689	0.89689	1
`Bacteria; Patescibacteria`	-0.0580828	0.281744	0.838063	0.838063	1
`Bacteria; Planctomycetota`	-3.46774	6.45372	0.595007	0.595007	1
`Bacteria; Proteobacteria`	9.68101e-05	0.000463568	0.835987	0.835987	1
`Bacteria; Spirochaetota`	-0.440878	0.73758	0.554502	0.554502	1
`Bacteria; Synergistota`	-3.79839	3.16732	0.23982	0.23982	0.47964
`Bacteria; Verrucomicrobiota`	-3.46774	6.45372	0.595007	0.595007	1

## Sheet: 1.5 PCL_Linear
Phylum	Estimate	SE	Unadjusted_pvalue	BH_pvalue	Bonferroni_pvalue
`Bacteria; Abditibacteriota`	-7.54839	14.4659	0.605637	0.605637	1
`Bacteria; Acidobacteriota`	-1.06356	0.936306	0.264989	0.264989	0.529977
`Bacteria; Actinobacteriota`	0.000158998	0.000933027	0.865831	0.865831	1
`Bacteria; Bacteroidota`	-0.00556544	0.0184338	0.7648	0.7648	1
`Bacteria; Bdellovibrionota`	-7.54839	14.4659	0.605637	0.605637	1
`Bacteria; Campylobacterota`	-0.0488301	0.0502392	0.338846	0.338846	0.677693
`Bacteria; Chloroflexi`	-0.670657	0.59549	0.268998	0.268998	0.537997
`Bacteria; Cyanobacteria`	2	2.88325	0.49323	0.49323	0.986461
`Bacteria; Deinococcota`	-6.42529	4.17543	0.134327	0.134327	0.268654
`Bacteria; Firmicutes`	0.000713195	0.00132846	0.595325	0.595325	1
`Bacteria; Fusobacteriota`	-0.180419	0.195921	0.364461	0.364461	0.728922
`Bacteria; Gemmatimonadota`	-1.86993	1.7771	0.301092	0.301092	0.602183
`Bacteria; Myxococcota`	-1.96313	2.04474	0.344684	0.344684	0.689368
`Bacteria; Nitrospirota`	-0.610143	1.60658	0.706786	0.706786	1
`Bacteria; Patescibacteria`	0.34307	0.628687	0.589312	0.589312	1
`Bacteria; Planctomycetota`	-13.7419	14.3132	0.344684	0.344684	0.689368
`Bacteria; Proteobacteria`	-0.000510494	0.00103537	0.625562	0.625562	1
`Bacteria; Spirochaetota`	-1.10135	1.65043	0.509674	0.509674	1
`Bacteria; Synergistota`	0.870968	7.26395	0.90536	0.90536	1
`Bacteria; Verrucomicrobiota`	-13.7419	14.3132	0.344684	0.344684	0.689368

## Sheet: 1.6 ASI_Linear
Phylum	Estimate	SE	Unadjusted_pvalue	BH_pvalue	Bonferroni_pvalue
`Bacteria; Abditibacteriota`	-1.90323	8.50191	0.824385	0.824385	1
`Bacteria; Acidobacteriota`	-0.313033	0.557006	0.578297	0.578297	1
`Bacteria; Actinobacteriota`	-0.000364575	0.00054254	0.50674	0.50674	1
`Bacteria; Bacteroidota`	-0.00241324	0.0108015	0.824725	0.824725	1
`Bacteria; Bdellovibrionota`	-9.12903	8.34417	0.282635	0.282635	0.565271
`Bacteria; Campylobacterota`	-0.00211426	0.0298752	0.944051	0.944051	1
`Bacteria; Chloroflexi`	-0.507538	0.343719	0.150202	0.150202	0.300404
`Bacteria; Cyanobacteria`	3.12903	1.60305	0.0603366	0.0603366	0.120673
`Bacteria; Deinococcota`	-2.21264	2.50729	0.384532	0.384532	0.769065
`Bacteria; Firmicutes`	0.00032507	0.000779366	0.679578	0.679578	1
`Bacteria; Fusobacteriota`	-0.132453	0.113793	0.253602	0.253602	0.507204
`Bacteria; Gemmatimonadota`	-0.665833	1.05263	0.531825	0.531825	1
`Bacteria; Myxococcota`	-0.714286	1.20856	0.558932	0.558932	1
`Bacteria; Nitrospirota`	-0.652139	0.935461	0.491088	0.491088	0.982176
`Bacteria; Patescibacteria`	-0.0729923	0.369717	0.844825	0.844825	1
`Bacteria; Planctomycetota`	-5	8.4599	0.558932	0.558932	1
`Bacteria; Proteobacteria`	0.000325831	0.000605807	0.594651	0.594651	1
`Bacteria; Spirochaetota`	-1.28716	0.944786	0.183218	0.183218	0.366436
`Bacteria; Synergistota`	1.1129	4.24965	0.795203	0.795203	1
`Bacteria; Verrucomicrobiota`	-5	8.4599	0.558932	0.558932	1

## Sheet: 1.7 Phylum_LMM
Phylum	Estimate	SE	Unadjusted_pvalue	BH_pvalue	Bonferroni_pvalue
`Bacteria; Abditibacteriota`	-0.0625	0.0988212	0.529415	0.529415	1
`Bacteria; Acidobacteriota`	-0.6875	0.661581	0.302758	0.302758	0.605516
`Bacteria; Actinobacteriota`	870.069	436.209	0.0549283	0.0549283	0.109857
`Bacteria; Bacteroidota`	-60.5485	60.0527	0.320834	0.320834	0.641668
`Bacteria; Bdellovibrionota`	-0.03125	0.0698771	0.656279	0.656279	1
`Bacteria; Campylobacterota`	-33.7151	18.9647	0.0850091	0.0850091	0.170018
`Bacteria; Chloroflexi`	2.23e-16	0.85635	1	1	1
`Bacteria; Cyanobacteria`	-0.25	0.323691	0.442846	0.442846	0.885692
`Bacteria; Deinococcota`	-3.375	2.58383	0.196309	0.196309	0.392618
`Bacteria; Desulfobacterota`	-0.0625	0.0434755	0.155578	0.155578	0.311157
`Bacteria; Firmicutes`	-720.888	376.414	0.0648237	0.0648237	0.129647
`Bacteria; Fusobacteriota`	-11.8444	17.2508	0.497217	0.497217	0.994435
`Bacteria; Gemmatimonadota`	0.03125	0.284812	0.912985	0.912985	1
`Bacteria; Myxococcota`	-0.125	0.312197	0.690247	0.690247	1
`Bacteria; Nitrospirota`	0.09375	0.324323	0.773497	0.773497	1
`Bacteria; Patescibacteria`	-0.46949	1.93194	0.809528	0.809528	1
`Bacteria; Planctomycetota`	-0.28125	0.200412	0.165499	0.165499	0.330998
`Bacteria; Proteobacteria`	19.3979	230.069	0.933356	0.933356	1
`Bacteria; Spirochaetota`	0.15625	0.574771	0.786643	0.786643	1
`Bacteria; Synergistota`	0.0625	0.0625	0.321197	0.642395	0.642395
`Bacteria; Verrucomicrobiota`	-0.28125	0.126378	0.0296967	0.0296967	0.0593933
