# Supplementary material for: Nasal cavity microbial makeup and the influence on psychiatric symptoms following fire exposure in firefighters
Source: Front Microbiomes. 2026 Jun 23;5:1832151. doi: 10.3389/frmbi.2026.1832151 (PMC13337945; doi:10.3389/frmbi.2026.1832151)
Supplement: Supplementary file 7 [file Table2.xlsx]

## Sheet: 2.1 CESD_bi_logistic
Class	Estimate	SE	Unadjusted_pvalue	BH_pvalue	Bonferroni_pvalue
`Bacteria; Abditibacteria`	16.7602	2399.54	0.994427	0.994427	1
`Bacteria; Acidimicrobiia`	-0.447306	0.393285	0.255388	0.510776	0.510776
`Bacteria; Actinobacteria`	7.27815e-05	0.000133487	0.585592	0.585592	1
`Bacteria; Alphaproteobacteria`	-0.0568148	0.0873384	0.515361	0.968831	1
`Bacteria; Anaerolineae`	-0.210751	0.372923	0.571983	0.928704	1
`Bacteria; Bacilli`	-0.000186505	0.000195701	0.340584	0.508157	0.681168
`Bacteria; Bacteroidia`	-0.025831	0.0140514	0.0660149	0.13203	0.13203
`Bacteria; Blastocatellia`	-16.6685	2440.02	0.994549	0.994549	1
`Bacteria; Campylobacteria`	-0.0121926	0.0130473	0.35005	0.7001	0.7001
`Bacteria; Clostridia`	0.000224303	0.000545199	0.680768	0.680768	1
`Bacteria; Coriobacteriia`	-0.236216	0.188481	0.21011	0.420221	0.420221
`Bacteria; Cyanobacteriia`	3.35204	479.909	0.994427	0.994427	1
`Bacteria; Deinococci`	-0.961567	1.00658	0.339434	0.678869	0.678869
`Bacteria; Fusobacteriia`	-0.0175484	0.0296657	0.554159	0.985094	1
`Bacteria; Gammaproteobacteria`	3.05318e-05	0.000145579	0.833881	0.833881	1
`Bacteria; Gemmatimonadetes`	-16.469	2285.83	0.994251	1	1
`Bacteria; Gracilibacteria`	8.38011	1199.77	0.994427	0.994427	1
`Bacteria; KD4_96`	-0.190456	0.296644	0.52085	0.850464	1
`Bacteria; Leptospirae`	5.58674	799.848	0.994427	0.994427	1
`Bacteria; Myxococcia`	-16.5015	2399.54	0.994513	0.994513	1
`Bacteria; Negativicutes`	-0.0762429	0.0624043	0.221799	0.443599	0.443599
`Bacteria; Nitrospiria`	0.32918	0.461817	0.475974	0.586466	0.951947
`Bacteria; Oligoflexia`	-16.5015	2399.54	0.994513	0.994513	1
`Bacteria; Planctomycetes`	-16.5015	2399.54	0.994513	0.994513	1
`Bacteria; Polyangia`	-2.75025	399.924	0.994513	0.994513	1
`Bacteria; Rubrobacteria`	-8.07027	969.837	0.993361	1	1
`Bacteria; Saccharimonadia`	0.0177406	0.0908178	0.845125	0.845125	1
`Bacteria; Spirochaetia`	0.00905739	0.240679	0.96998	0.96998	1
`Bacteria; Synergistia`	-8.25076	1199.77	0.994513	0.994513	1
`Bacteria; Thermoleophilia`	-1.60224	1.10292	0.1463	0.292601	0.292601
`Bacteria; Verrucomicrobiae`	-16.5015	2399.54	0.994513	0.994513	1
`Bacteria; Vicinamibacteria`	-5.50051	799.848	0.994513	0.994513	1

## Sheet: 2.2 PCL_bi_logistic
Class	Estimate	SE	Unadjusted_pvalue	BH_pvalue	Bonferroni_pvalue
`Bacteria; Abditibacteria`	-14.6565	2399.54	0.995127	0.995127	1
`Bacteria; Acidimicrobiia`	0.17923	0.115885	0.121955	0.121955	0.243909
`Bacteria; Actinobacteria`	5.67935e-05	0.00020798	0.784798	0.784798	1
`Bacteria; Alphaproteobacteria`	-0.0590897	0.162729	0.716517	0.716517	1
`Bacteria; Anaerolineae`	-7.56888	1467.6	0.995885	0.995885	1
`Bacteria; Bacilli`	0.000207746	0.000277879	0.454694	0.454694	0.909388
`Bacteria; Bacteroidia`	-0.00521597	0.0123994	0.674002	0.674002	1
`Bacteria; Blastocatellia`	-14.9132	2625.17	0.995467	0.995467	1
`Bacteria; Campylobacteria`	-0.0156497	0.0304819	0.607665	0.607665	1
`Bacteria; Clostridia`	0.000272519	0.000750551	0.716536	0.716536	1
`Bacteria; Coriobacteriia`	-16.1777	2964.04	0.995645	0.995645	1
`Bacteria; Cyanobacteriia`	-2.93131	479.909	0.995127	0.995127	1
`Bacteria; Deinococci`	-16.7577	3734.7	0.99642	0.99642	1
`Bacteria; Fusobacteriia`	-8.12952	1924.43	0.996629	0.996629	1
`Bacteria; Gammaproteobacteria`	-0.0035303	0.00312774	0.25902	0.25902	0.518041
`Bacteria; Gemmatimonadetes`	-14.6203	2312.38	0.994955	0.994955	1
`Bacteria; Gracilibacteria`	-7.32826	1199.77	0.995127	0.995127	1
`Bacteria; KD4_96`	-7.61479	1567.99	0.996125	0.996125	1
`Bacteria; Leptospirae`	6.59989	1318.73	0.996007	0.996007	1
`Bacteria; Myxococcia`	-14.6565	2399.54	0.995127	0.995127	1
`Bacteria; Negativicutes`	-0.164657	0.186307	0.376806	0.376806	0.753613
`Bacteria; Nitrospiria`	-15.462	3522.5	0.996498	0.996498	1
`Bacteria; Oligoflexia`	-14.6565	2399.54	0.995127	0.995127	1
`Bacteria; Planctomycetes`	-14.6565	2399.54	0.995127	0.995127	1
`Bacteria; Polyangia`	-2.44275	399.924	0.995127	0.995127	1
`Bacteria; Rubrobacteria`	-7.67447	1664.4	0.996321	0.996321	1
`Bacteria; Saccharimonadia`	0.142707	0.1044	0.171648	0.171648	0.343295
`Bacteria; Spirochaetia`	-7.58938	1403.51	0.995686	0.995686	1
`Bacteria; Synergistia`	-7.32826	1199.77	0.995127	0.995127	1
`Bacteria; Thermoleophilia`	-17.005	3341.17	0.995939	0.995939	1
`Bacteria; Verrucomicrobiae`	-14.6565	2399.54	0.995127	0.995127	1
`Bacteria; Vicinamibacteria`	-4.88551	799.848	0.995127	0.995127	1

## Sheet: 2.3 ASI_bi_logistic
Class	Estimate	SE	Unadjusted_pvalue	BH_pvalue	Bonferroni_pvalue
`Bacteria; Abditibacteria`	-15.139	2399.54	0.994966	0.994966	1
`Bacteria; Acidimicrobiia`	0.131849	0.105023	0.209326	0.209326	0.418652
`Bacteria; Actinobacteria`	-9.35753e-06	0.000166277	0.955121	0.955121	1
`Bacteria; Alphaproteobacteria`	-16.9119	3189.2	0.995769	0.995769	1
`Bacteria; Anaerolineae`	-7.80738	1459.13	0.995731	0.995731	1
`Bacteria; Bacilli`	-8.37275e-05	0.000247991	0.735647	0.735647	1
`Bacteria; Bacteroidia`	-0.0220043	0.0198387	0.267363	0.267363	0.534726
`Bacteria; Blastocatellia`	-15.3773	2592.89	0.995268	0.995268	1
`Bacteria; Campylobacteria`	-0.0284847	0.0357663	0.425793	0.425793	0.851586
`Bacteria; Clostridia`	-0.00107307	0.00102879	0.296932	0.296932	0.593863
`Bacteria; Coriobacteriia`	-0.0249402	0.194566	0.898004	0.898004	1
`Bacteria; Cyanobacteriia`	3.64295	479.909	0.993943	0.993943	1
`Bacteria; Deinococci`	-16.2182	2229.32	0.994195	0.994195	1
`Bacteria; Fusobacteriia`	-0.300996	0.250468	0.229466	0.229466	0.458932
`Bacteria; Gammaproteobacteria`	0.000117325	0.000157026	0.454961	0.454961	0.909922
`Bacteria; Gemmatimonadetes`	-15.1036	2309.82	0.994783	0.994783	1
`Bacteria; Gracilibacteria`	-7.56948	1199.77	0.994966	0.994966	1
`Bacteria; KD4_96`	-7.84724	1551.91	0.995966	0.995966	1
`Bacteria; Leptospirae`	-5.04632	799.848	0.994966	0.994966	1
`Bacteria; Myxococcia`	-15.139	2399.54	0.994966	0.994966	1
`Bacteria; Negativicutes`	-0.125385	0.123263	0.309054	0.309054	0.618108
`Bacteria; Nitrospiria`	-14.9615	2151.48	0.994452	0.994452	1
`Bacteria; Oligoflexia`	-15.139	2399.54	0.994966	0.994966	1
`Bacteria; Planctomycetes`	-15.139	2399.54	0.994966	0.994966	1
`Bacteria; Polyangia`	-2.52316	399.924	0.994966	0.994966	1
`Bacteria; Rubrobacteria`	-7.91167	1655.19	0.996186	0.996186	1
`Bacteria; Saccharimonadia`	-7.64308	1125.16	0.99458	0.99458	1
`Bacteria; Spirochaetia`	-7.83098	1391.8	0.995511	0.995511	1
`Bacteria; Synergistia`	-7.56948	1199.77	0.994966	0.994966	1
`Bacteria; Thermoleophilia`	-17.435	3208.86	0.995665	0.995665	1
`Bacteria; Verrucomicrobiae`	-15.139	2399.54	0.994966	0.994966	1
`Bacteria; Vicinamibacteria`	-5.04632	799.848	0.994966	0.994966	1

## Sheet: 2.4 CESD_linear
Class	Estimate	SE	Unadjusted_pvalue	BH_pvalue	Bonferroni_pvalue
`Bacteria; Abditibacteria`	0.66129	6.48358	0.91944	0.91944	1
`Bacteria; Acidimicrobiia`	-0.182645	0.29395	0.539064	0.539064	1
`Bacteria; Actinobacteria`	0.000282083	0.00041362	0.500481	0.500481	1
`Bacteria; Alphaproteobacteria`	0.00254373	0.251319	0.991991	0.991991	1
`Bacteria; Anaerolineae`	-0.187051	0.291097	0.525382	0.525382	1
`Bacteria; Bacilli`	-0.000586804	0.000590844	0.328574	0.328574	0.657149
`Bacteria; Bacteroidia`	-0.0134801	0.00786246	0.0967544	0.0967544	0.193509
`Bacteria; Blastocatellia`	-0.457192	0.521589	0.387703	0.387703	0.775407
`Bacteria; Campylobacteria`	-0.0249933	0.0223078	0.271439	0.271439	0.542879
`Bacteria; Clostridia`	-0.000168337	0.00172496	0.922908	0.922908	1
`Bacteria; Coriobacteriia`	-0.438982	0.457957	0.34544	0.34544	0.69088
`Bacteria; Cyanobacteriia`	0.958065	1.28509	0.461757	0.461757	0.923515
`Bacteria; Deinococci`	-2.12931	1.896	0.270322	0.270322	0.540645
`Bacteria; Fusobacteriia`	-0.0969418	0.0868732	0.273324	0.273324	0.546648
`Bacteria; Gammaproteobacteria`	9.67413e-05	0.000463424	0.836052	0.836052	1
`Bacteria; Gemmatimonadetes`	-0.467984	0.803008	0.564391	0.564391	1
`Bacteria; Gracilibacteria`	0.846774	3.23866	0.795526	0.795526	1
`Bacteria; KD4_96`	-0.224246	0.638548	0.727907	0.727907	1
`Bacteria; Leptospirae`	1.59677	2.14182	0.461757	0.461757	0.923515
`Bacteria; Myxococcia`	-3.46774	6.45372	0.595007	0.595007	1
`Bacteria; Negativicutes`	-0.316549	0.161702	0.0596356	0.0596356	0.119271
`Bacteria; Nitrospiria`	0.0938986	0.71846	0.89689	0.89689	1
`Bacteria; Oligoflexia`	-5.53226	6.40556	0.394624	0.394624	0.789249
`Bacteria; Planctomycetes`	-3.46774	6.45372	0.595007	0.595007	1
`Bacteria; Polyangia`	-0.577957	1.07562	0.595007	0.595007	1
`Bacteria; Rubrobacteria`	-1.49172	1.44364	0.309718	0.309718	0.619437
`Bacteria; Saccharimonadia`	-0.0678276	0.288892	0.81597	0.81597	1
`Bacteria; Spirochaetia`	-0.67246	0.757268	0.381601	0.381601	0.763202
`Bacteria; Synergistia`	-3.79839	3.16732	0.23982	0.23982	0.47964
`Bacteria; Thermoleophilia`	-0.169005	0.186848	0.372933	0.372933	0.745867
`Bacteria; Verrucomicrobiae`	-3.46774	6.45372	0.595007	0.595007	1
`Bacteria; Vicinamibacteria`	-1.15591	2.15124	0.595007	0.595007	1

## Sheet: 2.5 PCL_linear
Class	Estimate	SE	Unadjusted_pvalue	BH_pvalue	Bonferroni_pvalue
`Bacteria; Abditibacteria`	-7.54839	14.4659	0.605637	0.605637	1
`Bacteria; Acidimicrobiia`	0.611883	0.65345	0.35655	0.35655	0.7131
`Bacteria; Actinobacteria`	0.000161921	0.00093356	0.863467	0.863467	1
`Bacteria; Alphaproteobacteria`	-0.242357	0.561434	0.669065	0.669065	1
`Bacteria; Anaerolineae`	-0.555519	0.648907	0.398738	0.398738	0.797476
`Bacteria; Bacilli`	0.000610188	0.00134098	0.652362	0.652362	1
`Bacteria; Bacteroidia`	-0.00556544	0.0184338	0.7648	0.7648	1
`Bacteria; Blastocatellia`	-1.35616	1.1575	0.250566	0.250566	0.501132
`Bacteria; Campylobacteria`	-0.0488301	0.0502392	0.338846	0.338846	0.677693
`Bacteria; Clostridia`	0.000986631	0.00386184	0.800094	0.800094	1
`Bacteria; Coriobacteriia`	-1.41038	1.0095	0.17263	0.17263	0.345259
`Bacteria; Cyanobacteriia`	2	2.88325	0.49323	0.49323	0.986461
`Bacteria; Deinococci`	-6.42529	4.17543	0.134327	0.134327	0.268654
`Bacteria; Fusobacteriia`	-0.180419	0.195921	0.364461	0.364461	0.728922
`Bacteria; Gammaproteobacteria`	-0.000509352	0.00103506	0.626231	0.626231	1
`Bacteria; Gemmatimonadetes`	-1.86993	1.7771	0.301092	0.301092	0.602183
`Bacteria; Gracilibacteria`	1.3871	7.26128	0.849792	0.849792	1
`Bacteria; KD4_96`	-1.08291	1.42015	0.451694	0.451694	0.903387
`Bacteria; Leptospirae`	7.11828	4.66619	0.137609	0.137609	0.275218
`Bacteria; Myxococcia`	-13.7419	14.3132	0.344684	0.344684	0.689368
`Bacteria; Negativicutes`	-0.405899	0.377599	0.290968	0.290968	0.581935
`Bacteria; Nitrospiria`	-0.610143	1.60658	0.706786	0.706786	1
`Bacteria; Oligoflexia`	-7.54839	14.4659	0.605637	0.605637	1
`Bacteria; Planctomycetes`	-13.7419	14.3132	0.344684	0.344684	0.689368
`Bacteria; Polyangia`	-2.29032	2.38553	0.344684	0.344684	0.689368
`Bacteria; Rubrobacteria`	-2.96026	3.24741	0.369258	0.369258	0.738516
`Bacteria; Saccharimonadia`	0.349817	0.644809	0.591473	0.591473	1
`Bacteria; Spirochaetia`	-2.07404	1.67688	0.225739	0.225739	0.451478
`Bacteria; Synergistia`	0.870968	7.26395	0.90536	0.90536	1
`Bacteria; Thermoleophilia`	-0.532299	0.413095	0.2074	0.2074	0.414799
`Bacteria; Verrucomicrobiae`	-13.7419	14.3132	0.344684	0.344684	0.689368
`Bacteria; Vicinamibacteria`	-4.58065	4.77105	0.344684	0.344684	0.689368

## Sheet: 2.6 ASI_linear
Class	Estimate	SE	Unadjusted_pvalue	BH_pvalue	Bonferroni_pvalue
`Bacteria; Abditibacteria`	-1.90323	8.50191	0.824385	0.824385	1
`Bacteria; Acidimicrobiia`	0.83377	0.357093	0.0264316	0.0264316	0.0528633
`Bacteria; Actinobacteria`	-0.000365142	0.000542852	0.506326	0.506326	1
`Bacteria; Alphaproteobacteria`	-0.305199	0.325032	0.355239	0.355239	0.710478
`Bacteria; Anaerolineae`	-0.474003	0.374724	0.215632	0.215632	0.431263
`Bacteria; Bacilli`	0.000432951	0.000783952	0.584857	0.584857	1
`Bacteria; Bacteroidia`	-0.00241324	0.0108015	0.824725	0.824725	1
`Bacteria; Blastocatellia`	-0.380137	0.689636	0.58557	0.58557	1
`Bacteria; Campylobacteria`	-0.00211426	0.0298752	0.944051	0.944051	1
`Bacteria; Clostridia`	-0.000827841	0.00225875	0.716561	0.716561	1
`Bacteria; Coriobacteriia`	-0.300282	0.607581	0.624747	0.624747	1
`Bacteria; Cyanobacteriia`	3.12903	1.60305	0.0603366	0.0603366	0.120673
`Bacteria; Deinococci`	-2.21264	2.50729	0.384532	0.384532	0.769065
`Bacteria; Fusobacteriia`	-0.132453	0.113793	0.253602	0.253602	0.507204
`Bacteria; Gammaproteobacteria`	0.000326668	0.000605602	0.593585	0.593585	1
`Bacteria; Gemmatimonadetes`	-0.665833	1.05263	0.531825	0.531825	1
`Bacteria; Gracilibacteria`	-1.98387	4.23906	0.643168	0.643168	1
`Bacteria; KD4_96`	-0.56407	0.833262	0.503629	0.503629	1
`Bacteria; Leptospirae`	1.77419	2.81778	0.533695	0.533695	1
`Bacteria; Myxococcia`	-5	8.4599	0.558932	0.558932	1
`Bacteria; Negativicutes`	-0.190463	0.222626	0.399038	0.399038	0.798077
`Bacteria; Nitrospiria`	-0.652139	0.935461	0.491088	0.491088	0.982176
`Bacteria; Oligoflexia`	-9.12903	8.34417	0.282635	0.282635	0.565271
`Bacteria; Planctomycetes`	-5	8.4599	0.558932	0.558932	1
`Bacteria; Polyangia`	-0.833333	1.40998	0.558932	0.558932	1
`Bacteria; Rubrobacteria`	-2.38742	1.87778	0.213355	0.213355	0.42671
`Bacteria; Saccharimonadia`	-0.0609967	0.379259	0.873304	0.873304	1
`Bacteria; Spirochaetia`	-1.59955	0.963345	0.10725	0.10725	0.2145
`Bacteria; Synergistia`	1.1129	4.24965	0.795203	0.795203	1
`Bacteria; Thermoleophilia`	-0.223781	0.245114	0.368539	0.368539	0.737078
`Bacteria; Verrucomicrobiae`	-5	8.4599	0.558932	0.558932	1
`Bacteria; Vicinamibacteria`	-1.66667	2.81997	0.558932	0.558932	1

## Sheet: 2.7 Class_LMM
	Class	Estimate	SE	Unadjusted_pvalue	BH_pvalue	Bonferroni_pvalue
ExposurePre	`Bacteria; Abditibacteria`	-0.0625	0.0988212	0.529415	0.529415	1
ExposurePre1	`Bacteria; Acidimicrobiia`	0.84375	0.699199	0.232118	0.451036	0.464235
ExposurePre2	`Bacteria; Actinobacteria`	871.686	436.161	0.0544795	0.0544795	0.108959
ExposurePre3	`Bacteria; Alphaproteobacteria`	-13.8814	6.05049	0.028464	0.028464	0.0569281
ExposurePre4	`Bacteria; Anaerolineae`	0.40625	0.786795	0.607457	0.607457	1
ExposurePre5	`Bacteria; Bacilli`	-658.08	435.725	0.141213	0.141213	0.282427
ExposurePre6	`Bacteria; bacteriap25`	-0.0625	0.0434755	0.155578	0.155578	0.311157
ExposurePre7	`Bacteria; Bacteroidia`	-60.486	60.0059	0.320954	0.320954	0.641909
ExposurePre8	`Bacteria; Blastocatellia`	-0.15625	0.484871	0.748347	0.748347	1
ExposurePre9	`Bacteria; Campylobacteria`	-33.7151	18.9647	0.0850091	0.0850091	0.170018
ExposurePre10	`Bacteria; Clostridia`	-87.1681	119.911	0.472654	0.472654	0.945307
ExposurePre11	`Bacteria; Coriobacteriia`	-1.69346	2.28804	0.464566	0.464566	0.929132
ExposurePre12	`Bacteria; Cyanobacteriia`	-0.25	0.323691	0.442846	0.442846	0.885692
ExposurePre13	`Bacteria; Deinococci`	-3.375	2.58383	0.196309	0.196309	0.392618
ExposurePre14	`Bacteria; Desulfobulbia`	-0.03125	0.03125	0.321198	0.321198	0.642395
ExposurePre15	`Bacteria; Desulfuromonadia`	-0.03125	0.03125	0.321198	0.321198	0.642395
ExposurePre16	`Bacteria; Fusobacteriia`	-11.8444	17.2508	0.497217	0.497217	0.994435
ExposurePre17	`Bacteria; Gammaproteobacteria`	33.5677	229.44	0.884642	0.884642	1
ExposurePre18	`Bacteria; Gemmatimonadetes`	0.03125	0.284812	0.912985	0.912985	1
ExposurePre19	`Bacteria; Gitt_GS_136`	-0.3125	0.281977	0.272036	0.272036	0.544073
ExposurePre20	`Bacteria; Gracilibacteria`	-0.15625	0.199151	0.435687	0.435687	0.871373
ExposurePre21	`Bacteria; Holophagae`	-0.03125	0.03125	0.321198	0.321198	0.642395
ExposurePre22	`Bacteria; KD4_96`	-0.09375	0.432394	0.829063	0.829063	1
ExposurePre23	`Bacteria; Leptospirae`	0	0.132583	1	1	1
ExposurePre24	`Bacteria; MB_A2_108`	-0.03125	0.03125	0.321198	0.321198	0.642395
ExposurePre25	`Bacteria; Myxococcia`	-0.0625	0.0988212	0.529415	0.529415	1
ExposurePre26	`Bacteria; Negativicutes`	-2.85157	4.22209	0.504239	0.504239	1
ExposurePre27	`Bacteria; Nitrospiria`	0.09375	0.324323	0.773497	0.773497	1
ExposurePre28	`Bacteria; Oligoflexia`	-0.03125	0.0698771	0.656279	0.656279	1
ExposurePre29	`Bacteria; Planctomycetes`	-0.25	0.17802	0.165208	0.165208	0.330416
ExposurePre30	`Bacteria; Polyangia`	0	0.232773	1	1	1
ExposurePre31	`Bacteria; Rhodothermia`	-0.0625	0.0625	0.321197	0.321197	0.642395
ExposurePre32	`Bacteria; Rubrobacteria`	-1.15625	1.19394	0.336592	0.336592	0.673184
ExposurePre33	`Bacteria; Saccharimonadia`	-0.313087	1.74947	0.859084	0.859084	1
ExposurePre34	`Bacteria; Spirochaetia`	0.15625	0.491068	0.751415	0.751415	1
ExposurePre35	`Bacteria; Synergistia`	0.0625	0.0625	0.321197	0.642395	0.642395
ExposurePre36	`Bacteria; Thermoleophilia`	0.5	1.13581	0.661313	0.661313	1
ExposurePre37	`Bacteria; vadinHA49`	-0.03125	0.03125	0.321198	0.321198	0.642395
ExposurePre38	`Bacteria; Verrucomicrobiae`	-0.28125	0.126378	0.0296967	0.0296967	0.0593933
ExposurePre39	`Bacteria; Vicinamibacteria`	-0.5	0.32756	0.131987	0.131987	0.263974
