# Supplementary material for: Nasal cavity microbial makeup and the influence on psychiatric symptoms following fire exposure in firefighters
Source: Front Microbiomes. 2026 Jun 23;5:1832151. doi: 10.3389/frmbi.2026.1832151 (PMC13337945; doi:10.3389/frmbi.2026.1832151)
Supplement: Supplementary file 8 [file Table3.xlsx]

## Sheet: 3.1 CESD_bi_logistic
Order	Estimate	SE	Unadjusted_pvalue	BH_pvalue	Bonferroni_pvalue
`Bacteria; 0319_6G20`	-16.5015	2399.54	0.994513	0.994513	1
`Bacteria; Abditibacteriales`	16.7602	2399.54	0.994427	0.994427	1
`Bacteria; Acidithiobacillales`	-0.138603	0.277531	0.617487	0.822505	1
`Bacteria; Actinomycetales`	-0.141016	0.104992	0.179238	0.358476	0.358476
`Bacteria; Anaerolineales`	-0.128478	0.200797	0.522276	0.861062	1
`Bacteria; Bacillales`	-0.096632	0.175476	0.581849	0.954834	1
`Bacteria; Bacteroidales`	-0.0407694	0.0208999	0.0510927	0.102185	0.102185
`Bacteria; Bifidobacteriales`	-0.105898	0.162154	0.513711	0.874324	1
`Bacteria; Blastocatellales`	-5.42514	691.657	0.993742	1	1
`Bacteria; Brevibacillales`	0.0358968	0.338802	0.91562	0.91562	1
`Bacteria; Burkholderiales`	0.000785601	0.00263053	0.765209	0.765209	1
`Bacteria; Campylobacterales`	-0.0121926	0.0130473	0.35005	0.7001	0.7001
`Bacteria; Cardiobacteriales`	0.0910489	0.853169	0.915012	0.915012	1
`Bacteria; CCD24`	-3.30031	479.909	0.994513	0.994513	1
`Bacteria; Chitinophagales`	-0.0797853	0.135438	0.555801	0.951503	1
`Bacteria; Chloroplast`	3.35204	479.909	0.994427	0.994427	1
`Bacteria; Clostridia_UCG_014`	0.165699	0.484607	0.732407	0.732407	1
`Bacteria; Clostridiales`	-16.5015	2399.54	0.994513	0.994513	1
`Bacteria; Coriobacteriales`	-0.236216	0.188481	0.21011	0.420221	0.420221
`Bacteria; Corynebacteriales`	8.89369e-05	0.000134814	0.509447	0.509447	1
`Bacteria; Cytophagales`	-16.2137	1943.68	0.993344	0.993344	1
`Bacteria; Deinococcales`	-0.672309	0.884893	0.447396	0.894793	0.894793
`Bacteria; Enterobacterales`	-0.00468656	0.00549449	0.393683	0.787366	0.787366
`Bacteria; Erysipelotrichales`	-0.456835	0.423221	0.280399	0.560798	0.560798
`Bacteria; Exiguobacterales`	0.738391	0.865798	0.393746	0.527298	0.787491
`Bacteria; Flavobacteriales`	-0.00524082	0.0279716	0.851377	0.851377	1
`Bacteria; Frankiales`	-0.0546526	0.0864285	0.527162	0.871319	1
`Bacteria; Fusobacteriales`	-0.0175484	0.0296657	0.554159	0.985094	1
`Bacteria; Gaiellales`	-16.5087	2170.71	0.993932	0.993932	1
`Bacteria; Gemmatimonadales`	-16.469	2285.83	0.994251	1	1
`Bacteria; Haliangiales`	-2.75025	399.924	0.994513	0.994513	1
`Bacteria; JGI_0000069_P22`	8.38011	1199.77	0.994427	0.994427	1
`Bacteria; Kineosporiales`	0.175136	0.330488	0.596158	0.636031	1
`Bacteria; Lachnospirales`	-0.0619747	0.0389385	0.111474	0.222947	0.222947
`Bacteria; Lactobacillales`	-3.70821e-05	0.000162062	0.819014	0.911917	1
`Bacteria; Leptospirales`	5.58674	799.848	0.994427	0.994427	1
`Bacteria; Micrococcales`	-0.00988768	0.0113036	0.381716	0.763431	0.763431
`Bacteria; Microtrichales`	-0.447306	0.393285	0.255388	0.510776	0.510776
`Bacteria; Monoglobales`	1.28925	184.58	0.994427	0.994427	1
`Bacteria; Mycoplasmatales`	-8.25076	1199.77	0.994513	0.994513	1
`Bacteria; Myxococcales`	-16.5015	2399.54	0.994513	0.994513	1
`Bacteria; Nitrospirales`	0.32918	0.461817	0.475974	0.586466	0.951947
`Bacteria; Oscillospirales`	0.293961	0.239922	0.220486	0.362951	0.440971
`Bacteria; Peptostreptococcales_Tissierellales`	0.000245554	0.000546893	0.653433	0.653433	1
`Bacteria; Pirellulales`	-16.5015	2399.54	0.994513	0.994513	1
`Bacteria; Propionibacteriales`	-4.51059e-05	0.000265362	0.865027	0.920486	1
`Bacteria; Pseudomonadales`	3.48274e-05	0.000144704	0.809802	0.809802	1
`Bacteria; Pseudonocardiales`	-0.15983	0.200558	0.425494	0.850989	0.850989
`Bacteria; Pyrinomonadales`	-16.5015	2399.54	0.994513	0.994513	1
`Bacteria; Rickettsiales`	-0.0568148	0.0873384	0.515361	0.968831	1
`Bacteria; Rubrobacterales`	-8.07027	969.837	0.993361	1	1
`Bacteria; Saccharimonadales`	0.0177406	0.0908178	0.845125	0.845125	1
`Bacteria; SBR1031`	-5.50051	799.848	0.994513	0.994513	1
`Bacteria; Solirubrobacterales`	-0.877046	1.05166	0.4043	0.808599	0.808599
`Bacteria; Sphingobacteriales`	-4.12538	599.886	0.994513	0.994513	1
`Bacteria; Spirochaetales`	0.00905739	0.240679	0.96998	0.96998	1
`Bacteria; Staphylococcales`	-0.000310526	0.000302011	0.303858	0.605134	0.607715
`Bacteria; Streptomycetales`	-15.9677	1779.04	0.992839	1	1
`Bacteria; Synergistales`	-8.25076	1199.77	0.994513	0.994513	1
`Bacteria; Thermales`	-16.5015	2399.54	0.994513	0.994513	1
`Bacteria; Unc. OTU0460`	-16.5015	2399.54	0.994513	0.994513	1
`Bacteria; Unc. OTU1183`	8.38011	1199.77	0.994427	0.994427	1
`Bacteria; Unc. OTU1199`	-1.65015	239.954	0.994513	0.994513	1
`Bacteria; Veillonellales_Selenomonadales`	-0.0762429	0.0624043	0.221799	0.443599	0.443599
`Bacteria; Verrucomicrobiales`	-16.5015	2399.54	0.994513	0.994513	1
`Bacteria; Vicinamibacterales`	-5.50051	799.848	0.994513	0.994513	1
`Bacteria; Xanthomonadales`	-0.032507	0.0327036	0.320228	0.640457	0.640457

## Sheet: 3.2 PCL_bi_logistic
Order	Estimate	SE	Unadjusted_pvalue	BH_pvalue	Bonferroni_pvalue
`Bacteria; 0319_6G20`	-14.6565	2399.54	0.995127	0.995127	1
`Bacteria; Abditibacteriales`	-14.6565	2399.54	0.995127	0.995127	1
`Bacteria; Acidithiobacillales`	-5.00546	939.625	0.99575	0.99575	1
`Bacteria; Actinomycetales`	-0.21801	0.30089	0.468729	0.468729	0.937457
`Bacteria; Anaerolineales`	-7.59641	1539.42	0.996063	0.996063	1
`Bacteria; Bacillales`	-0.024238	0.260883	0.925977	0.925977	1
`Bacteria; Bacteroidales`	-0.00599622	0.015326	0.695616	0.695616	1
`Bacteria; Bifidobacteriales`	-0.0358041	0.183214	0.845062	0.845062	1
`Bacteria; Blastocatellales`	-5.17133	1205.07	0.996576	0.996576	1
`Bacteria; Brevibacillales`	-7.40732	1248.52	0.995266	0.995266	1
`Bacteria; Burkholderiales`	0.000247669	0.00376678	0.947576	0.947576	1
`Bacteria; Campylobacterales`	-0.0156497	0.0304819	0.607665	0.607665	1
`Bacteria; Cardiobacteriales`	0.618374	0.997338	0.535241	0.535241	1
`Bacteria; CCD24`	-2.93131	479.909	0.995127	0.995127	1
`Bacteria; Chitinophagales`	0.158411	0.152415	0.298645	0.298645	0.597291
`Bacteria; Chloroplast`	-2.93131	479.909	0.995127	0.995127	1
`Bacteria; Clostridia_UCG_014`	-15.3081	3198.24	0.996181	0.996181	1
`Bacteria; Clostridiales`	-14.6565	2399.54	0.995127	0.995127	1
`Bacteria; Coriobacteriales`	-16.1777	2964.04	0.995645	0.995645	1
`Bacteria; Corynebacteriales`	8.56656e-05	0.000206315	0.677983	0.677983	1
`Bacteria; Cytophagales`	-15.3686	3296.39	0.99628	0.99628	1
`Bacteria; Deinococcales`	-15.4476	2424.87	0.994917	0.994917	1
`Bacteria; Enterobacterales`	-0.0475074	0.0505115	0.346948	0.346948	0.693896
`Bacteria; Erysipelotrichales`	-16.7036	2944.72	0.995474	0.995474	1
`Bacteria; Exiguobacterales`	1.08426	0.749871	0.148197	0.148197	0.296394
`Bacteria; Flavobacteriales`	-0.0171032	0.0527729	0.74587	0.74587	1
`Bacteria; Frankiales`	-16.6944	3464.37	0.996155	0.996155	1
`Bacteria; Fusobacteriales`	-8.12952	1924.43	0.996629	0.996629	1
`Bacteria; Gaiellales`	-14.7662	2389.83	0.99507	0.99507	1
`Bacteria; Gemmatimonadales`	-14.6203	2312.38	0.994955	0.994955	1
`Bacteria; Haliangiales`	-2.44275	399.924	0.995127	0.995127	1
`Bacteria; JGI_0000069_P22`	-7.32826	1199.77	0.995127	0.995127	1
`Bacteria; Kineosporiales`	-5.11631	1109.6	0.996321	0.996321	1
`Bacteria; Lachnospirales`	-0.0418321	0.0621167	0.500665	0.500665	1
`Bacteria; Lactobacillales`	0.000173356	0.000223685	0.43834	0.43834	0.876681
`Bacteria; Leptospirales`	6.59989	1318.73	0.996007	0.996007	1
`Bacteria; Micrococcales`	-0.0022119	0.0133981	0.868873	0.868873	1
`Bacteria; Microtrichales`	0.17923	0.115885	0.121955	0.121955	0.243909
`Bacteria; Monoglobales`	-1.12743	184.58	0.995127	0.995127	1
`Bacteria; Mycoplasmatales`	-7.32826	1199.77	0.995127	0.995127	1
`Bacteria; Myxococcales`	-14.6565	2399.54	0.995127	0.995127	1
`Bacteria; Nitrospirales`	-15.462	3522.5	0.996498	0.996498	1
`Bacteria; Oscillospirales`	0.271356	0.225266	0.228357	0.228357	0.456715
`Bacteria; Peptostreptococcales_Tissierellales`	0.000284031	0.000749003	0.704531	0.704531	1
`Bacteria; Pirellulales`	-14.6565	2399.54	0.995127	0.995127	1
`Bacteria; Propionibacteriales`	-0.000113146	0.000427167	0.791106	0.791106	1
`Bacteria; Pseudomonadales`	-0.00484902	0.00674804	0.472398	0.472398	0.944797
`Bacteria; Pseudonocardiales`	-15.6467	3711.7	0.996637	0.996637	1
`Bacteria; Pyrinomonadales`	-14.6565	2399.54	0.995127	0.995127	1
`Bacteria; Rickettsiales`	-0.0590897	0.162729	0.716517	0.716517	1
`Bacteria; Rubrobacterales`	-7.67447	1664.4	0.996321	0.996321	1
`Bacteria; Saccharimonadales`	0.142707	0.1044	0.171648	0.171648	0.343295
`Bacteria; SBR1031`	-4.88551	799.848	0.995127	0.995127	1
`Bacteria; Solirubrobacterales`	-16.2465	2831.41	0.995422	0.995422	1
`Bacteria; Sphingobacteriales`	-3.66413	599.886	0.995127	0.995127	1
`Bacteria; Spirochaetales`	-7.58938	1403.51	0.995686	0.995686	1
`Bacteria; Staphylococcales`	-0.000111609	0.000453486	0.805595	0.805595	1
`Bacteria; Streptomycetales`	-15.0811	2911.53	0.995867	0.995867	1
`Bacteria; Synergistales`	-7.32826	1199.77	0.995127	0.995127	1
`Bacteria; Thermales`	-14.6565	2399.54	0.995127	0.995127	1
`Bacteria; Unc. OTU0460`	-14.6565	2399.54	0.995127	0.995127	1
`Bacteria; Unc. OTU1183`	-7.32826	1199.77	0.995127	0.995127	1
`Bacteria; Unc. OTU1199`	-1.46565	239.954	0.995127	0.995127	1
`Bacteria; Veillonellales_Selenomonadales`	-0.164657	0.186307	0.376806	0.376806	0.753613
`Bacteria; Verrucomicrobiales`	-14.6565	2399.54	0.995127	0.995127	1
`Bacteria; Vicinamibacterales`	-4.88551	799.848	0.995127	0.995127	1
`Bacteria; Xanthomonadales`	-0.370807	0.411597	0.367643	0.367643	0.735286

## Sheet: 3.3 ASI_bi_logistic
Order	Estimate	SE	Unadjusted_pvalue	BH_pvalue	Bonferroni_pvalue
`Bacteria; 0319_6G20`	-15.139	2399.54	0.994966	0.994966	1
`Bacteria; Abditibacteriales`	-15.139	2399.54	0.994966	0.994966	1
`Bacteria; Acidithiobacillales`	-5.16182	931.934	0.995581	0.995581	1
`Bacteria; Actinomycetales`	-17.8984	3191.09	0.995525	0.995525	1
`Bacteria; Anaerolineales`	-7.85676	1566.76	0.995999	0.995999	1
`Bacteria; Bacillales`	-0.148366	0.282114	0.598951	0.598951	1
`Bacteria; Bacteroidales`	-0.0216653	0.022777	0.341509	0.341509	0.683018
`Bacteria; Bifidobacteriales`	-0.0678893	0.201906	0.736688	0.736688	1
`Bacteria; Blastocatellales`	-4.99332	723.796	0.994496	0.994496	1
`Bacteria; Brevibacillales`	-7.64432	1239.49	0.995079	0.995079	1
`Bacteria; Burkholderiales`	0.000710609	0.00303984	0.815167	0.815167	1
`Bacteria; Campylobacterales`	-0.0284847	0.0357663	0.425793	0.425793	0.851586
`Bacteria; Cardiobacteriales`	-16.3208	2938.65	0.995569	0.995569	1
`Bacteria; CCD24`	-3.02779	479.909	0.994966	0.994966	1
`Bacteria; Chitinophagales`	-0.0930744	0.201719	0.644508	0.644508	1
`Bacteria; Chloroplast`	3.64295	479.909	0.993943	0.993943	1
`Bacteria; Clostridia_UCG_014`	-15.7859	3180.5	0.99604	0.99604	1
`Bacteria; Clostridiales`	-15.139	2399.54	0.994966	0.994966	1
`Bacteria; Coriobacteriales`	-0.0249402	0.194566	0.898004	0.898004	1
`Bacteria; Corynebacteriales`	9.80481e-05	0.000175499	0.57638	0.57638	1
`Bacteria; Cytophagales`	-15.8629	3305.4	0.996171	0.996171	1
`Bacteria; Deinococcales`	-15.9095	2392.36	0.994694	0.994694	1
`Bacteria; Enterobacterales`	-0.00659874	0.010984	0.548002	0.548002	1
`Bacteria; Erysipelotrichales`	-0.446087	0.712659	0.531349	0.531349	1
`Bacteria; Exiguobacterales`	0.851133	0.66217	0.198663	0.198663	0.397327
`Bacteria; Flavobacteriales`	-0.0578229	0.0744313	0.43724	0.43724	0.87448
`Bacteria; Frankiales`	-17.1431	3375.33	0.995948	0.995948	1
`Bacteria; Fusobacteriales`	-0.300996	0.250468	0.229466	0.229466	0.458932
`Bacteria; Gaiellales`	-15.2257	2350.74	0.994832	0.994832	1
`Bacteria; Gemmatimonadales`	-15.1036	2309.82	0.994783	0.994783	1
`Bacteria; Haliangiales`	-2.52316	399.924	0.994966	0.994966	1
`Bacteria; JGI_0000069_P22`	-7.56948	1199.77	0.994966	0.994966	1
`Bacteria; Kineosporiales`	0.484623	0.358886	0.176903	0.176903	0.353805
`Bacteria; Lachnospirales`	-0.0802452	0.0844733	0.342139	0.342139	0.684278
`Bacteria; Lactobacillales`	0.000107009	0.000196092	0.585267	0.585267	1
`Bacteria; Leptospirales`	-5.04632	799.848	0.994966	0.994966	1
`Bacteria; Micrococcales`	-0.00294427	0.0116678	0.800778	0.800778	1
`Bacteria; Microtrichales`	0.131849	0.105023	0.209326	0.209326	0.418652
`Bacteria; Monoglobales`	-1.16453	184.58	0.994966	0.994966	1
`Bacteria; Mycoplasmatales`	-7.56948	1199.77	0.994966	0.994966	1
`Bacteria; Myxococcales`	-15.139	2399.54	0.994966	0.994966	1
`Bacteria; Nitrospirales`	-14.9615	2151.48	0.994452	0.994452	1
`Bacteria; Oscillospirales`	0.615354	0.279707	0.0278074	0.0278074	0.0556147
`Bacteria; Peptostreptococcales_Tissierellales`	-0.00104454	0.00102098	0.306275	0.306275	0.612551
`Bacteria; Pirellulales`	-15.139	2399.54	0.994966	0.994966	1
`Bacteria; Propionibacteriales`	-0.000565819	0.00048393	0.242317	0.285564	0.484634
`Bacteria; Pseudomonadales`	0.000118461	0.000155608	0.446493	0.446493	0.892985
`Bacteria; Pseudonocardiales`	-15.1124	2221.31	0.994572	0.994572	1
`Bacteria; Pyrinomonadales`	-15.139	2399.54	0.994966	0.994966	1
`Bacteria; Rickettsiales`	-16.9119	3189.2	0.995769	0.995769	1
`Bacteria; Rubrobacterales`	-7.91167	1655.19	0.996186	0.996186	1
`Bacteria; Saccharimonadales`	-7.64308	1125.16	0.99458	0.99458	1
`Bacteria; SBR1031`	-5.04632	799.848	0.994966	0.994966	1
`Bacteria; Solirubrobacterales`	-16.7096	2784.58	0.995212	0.995212	1
`Bacteria; Sphingobacteriales`	-3.78474	599.886	0.994966	0.994966	1
`Bacteria; Spirochaetales`	-7.83098	1391.8	0.995511	0.995511	1
`Bacteria; Staphylococcales`	-0.000827158	0.000616602	0.179765	0.280877	0.359531
`Bacteria; Streptomycetales`	-15.5985	2958.41	0.995793	0.995793	1
`Bacteria; Synergistales`	-7.56948	1199.77	0.994966	0.994966	1
`Bacteria; Thermales`	-15.139	2399.54	0.994966	0.994966	1
`Bacteria; Unc. OTU0460`	-15.139	2399.54	0.994966	0.994966	1
`Bacteria; Unc. OTU1183`	-7.56948	1199.77	0.994966	0.994966	1
`Bacteria; Unc. OTU1199`	-1.5139	239.954	0.994966	0.994966	1
`Bacteria; Veillonellales_Selenomonadales`	-0.125385	0.123263	0.309054	0.309054	0.618108
`Bacteria; Verrucomicrobiales`	-15.139	2399.54	0.994966	0.994966	1
`Bacteria; Vicinamibacterales`	-5.04632	799.848	0.994966	0.994966	1
`Bacteria; Xanthomonadales`	-0.0612828	0.0862986	0.477627	0.477627	0.955254

## Sheet: 3.4 CESD_linear
Order	Estimate	SE	Unadjusted_pvalue	BH_pvalue	Bonferroni_pvalue
`Bacteria; 0319_6G20`	-5.53226	6.40556	0.394624	0.394624	0.789249
`Bacteria; Abditibacteriales`	0.66129	6.48358	0.91944	0.91944	1
`Bacteria; Acidithiobacillales`	-0.360497	0.764328	0.640588	0.640588	1
`Bacteria; Actinomycetales`	-0.462053	0.23936	0.0630624	0.0630624	0.126125
`Bacteria; Anaerolineales`	-0.154521	0.293051	0.601874	0.601874	1
`Bacteria; Bacillales`	0.083526	0.523153	0.87422	0.87422	1
`Bacteria; Bacteroidales`	-0.0136228	0.00803698	0.10043	0.10043	0.200861
`Bacteria; Bifidobacteriales`	-0.0978739	0.281644	0.730635	0.730635	1
`Bacteria; Blastocatellales`	-0.406872	0.523033	0.442715	0.442715	0.88543
`Bacteria; Brevibacillales`	-0.160394	1.08039	0.882973	0.882973	1
`Bacteria; Burkholderiales`	-0.00209647	0.00828198	0.801889	0.801889	1
`Bacteria; Campylobacterales`	-0.0249933	0.0223078	0.271439	0.271439	0.542879
`Bacteria; Cardiobacteriales`	0.284091	2.72104	0.917543	0.917543	1
`Bacteria; CCD24`	-0.693548	1.29074	0.595007	0.595007	1
`Bacteria; Chitinophagales`	0.0968354	0.405831	0.81303	0.81303	1
`Bacteria; Chloroplast`	0.958065	1.28509	0.461757	0.461757	0.923515
`Bacteria; Clostridia_UCG_014`	-0.659213	1.52234	0.668093	0.668093	1
`Bacteria; Clostridiales`	-6.56452	6.37298	0.311218	0.311218	0.622436
`Bacteria; Coriobacteriales`	-0.438982	0.457957	0.34544	0.34544	0.69088
`Bacteria; Corynebacteriales`	0.000376752	0.000416231	0.372597	0.372597	0.745194
`Bacteria; Cytophagales`	-0.344926	0.362165	0.348505	0.348505	0.69701
`Bacteria; Deinococcales`	-1.64373	1.97394	0.411587	0.411587	0.823173
`Bacteria; Enterobacterales`	-0.0133176	0.0114956	0.255802	0.255802	0.511604
`Bacteria; Erysipelotrichales`	-0.779517	0.750164	0.307048	0.307048	0.614096
`Bacteria; Exiguobacterales`	3.90185	1.38079	0.00831049	0.00831049	0.016621
`Bacteria; Flavobacteriales`	-0.0298076	0.087983	0.737129	0.737129	1
`Bacteria; Frankiales`	-0.0941958	0.193645	0.630193	0.630193	1
`Bacteria; Fusobacteriales`	-0.0969418	0.0868732	0.273324	0.273324	0.546648
`Bacteria; Gaiellales`	-0.477941	0.4946	0.34161	0.34161	0.68322
`Bacteria; Gemmatimonadales`	-0.467984	0.803008	0.564391	0.564391	1
`Bacteria; Haliangiales`	-0.577957	1.07562	0.595007	0.595007	1
`Bacteria; JGI_0000069_P22`	0.846774	3.23866	0.795526	0.795526	1
`Bacteria; Kineosporiales`	0.135762	0.979088	0.890644	0.890644	1
`Bacteria; Lachnospirales`	-0.119775	0.0691113	0.0933533	0.0933533	0.186707
`Bacteria; Lactobacillales`	-2.74754e-05	0.000513773	0.957706	0.957706	1
`Bacteria; Leptospirales`	1.59677	2.14182	0.461757	0.461757	0.923515
`Bacteria; Micrococcales`	-0.00341413	0.0243611	0.889481	0.889481	1
`Bacteria; Microtrichales`	-0.182645	0.29395	0.539064	0.539064	1
`Bacteria; Monoglobales`	0.130273	0.498256	0.795526	0.795526	1
`Bacteria; Mycoplasmatales`	-3.79839	3.16732	0.23982	0.23982	0.47964
`Bacteria; Myxococcales`	-3.46774	6.45372	0.595007	0.595007	1
`Bacteria; Nitrospirales`	0.0938986	0.71846	0.89689	0.89689	1
`Bacteria; Oscillospirales`	1.85058	0.514583	0.00114252	0.00114252	0.00228505
`Bacteria; Peptostreptococcales_Tissierellales`	-0.000115557	0.00172719	0.947101	0.947101	1
`Bacteria; Pirellulales`	-3.46774	6.45372	0.595007	0.595007	1
`Bacteria; Propionibacteriales`	-0.000336225	0.000839754	0.69171	0.69171	1
`Bacteria; Pseudomonadales`	0.000126098	0.000459923	0.785832	0.785832	1
`Bacteria; Pseudonocardiales`	-0.315269	0.474285	0.511305	0.511305	1
`Bacteria; Pyrinomonadales`	-7.59677	6.33464	0.23982	0.23982	0.47964
`Bacteria; Rickettsiales`	0.00254373	0.251319	0.991991	0.991991	1
`Bacteria; Rubrobacterales`	-1.49172	1.44364	0.309718	0.309718	0.619437
`Bacteria; Saccharimonadales`	-0.0678276	0.288892	0.81597	0.81597	1
`Bacteria; SBR1031`	-1.84409	2.13519	0.394624	0.394624	0.789249
`Bacteria; Solirubrobacterales`	-0.237213	0.286904	0.414878	0.414878	0.829756
`Bacteria; Sphingobacteriales`	-0.866935	1.61343	0.595007	0.595007	1
`Bacteria; Spirochaetales`	-0.67246	0.757268	0.381601	0.381601	0.763202
`Bacteria; Staphylococcales`	-0.00124576	0.000875219	0.164946	0.164946	0.329892
`Bacteria; Streptomycetales`	-0.305413	0.537082	0.573825	0.573825	1
`Bacteria; Synergistales`	-3.79839	3.16732	0.23982	0.23982	0.47964
`Bacteria; Thermales`	-6.56452	6.37298	0.311218	0.311218	0.622436
`Bacteria; Unc. OTU0460`	-2.43548	6.46944	0.709225	0.709225	1
`Bacteria; Unc. OTU1183`	2.91129	3.19849	0.369968	0.369968	0.739936
`Bacteria; Unc. OTU1199`	-0.346774	0.645372	0.595007	0.595007	1
`Bacteria; Veillonellales_Selenomonadales`	-0.316549	0.161702	0.0596356	0.0596356	0.119271
`Bacteria; Verrucomicrobiales`	-3.46774	6.45372	0.595007	0.595007	1
`Bacteria; Vicinamibacterales`	-1.15591	2.15124	0.595007	0.595007	1
`Bacteria; Xanthomonadales`	-0.0425286	0.0496753	0.398712	0.398712	0.797423

## Sheet: 3.5 PCL_linear
Order	Estimate	SE	Unadjusted_pvalue	BH_pvalue	Bonferroni_pvalue
`Bacteria; 0319_6G20`	-7.54839	14.4659	0.605637	0.605637	1
`Bacteria; Abditibacteriales`	-7.54839	14.4659	0.605637	0.605637	1
`Bacteria; Acidithiobacillales`	-1.85553	1.68539	0.279674	0.279674	0.559347
`Bacteria; Actinomycetales`	-0.728593	0.552938	0.197586	0.197586	0.395173
`Bacteria; Anaerolineales`	-0.51383	0.653023	0.437543	0.437543	0.875086
`Bacteria; Bacillales`	-0.947678	1.15998	0.420383	0.420383	0.840767
`Bacteria; Bacteroidales`	-0.00482817	0.0188319	0.799406	0.799406	1
`Bacteria; Bifidobacteriales`	-0.359238	0.628987	0.572161	0.572161	1
`Bacteria; Blastocatellales`	-1.36802	1.15716	0.246407	0.246407	0.492814
`Bacteria; Brevibacillales`	0.0537634	2.42188	0.982436	0.982436	1
`Bacteria; Burkholderiales`	0.00802732	0.0185208	0.667808	0.667808	1
`Bacteria; Campylobacterales`	-0.0488301	0.0502392	0.338846	0.338846	0.677693
`Bacteria; Cardiobacteriales`	3.40909	6.06678	0.57834	0.57834	1
`Bacteria; CCD24`	-2.74839	2.86263	0.344684	0.344684	0.689368
`Bacteria; Chitinophagales`	-0.575696	0.90419	0.52915	0.52915	1
`Bacteria; Chloroplast`	2	2.88325	0.49323	0.49323	0.986461
`Bacteria; Clostridia_UCG_014`	0.332737	3.42148	0.923175	0.923175	1
`Bacteria; Clostridiales`	-13.7419	14.3132	0.344684	0.344684	0.689368
`Bacteria; Coriobacteriales`	-1.41038	1.0095	0.17263	0.17263	0.345259
`Bacteria; Corynebacteriales`	0.000855894	0.000932366	0.365951	0.365951	0.731902
`Bacteria; Cytophagales`	-0.894993	0.807374	0.276444	0.276444	0.552887
`Bacteria; Deinococcales`	-5.53517	4.35856	0.213864	0.213864	0.427728
`Bacteria; Enterobacterales`	-0.0337549	0.0255987	0.197277	0.197277	0.394553
`Bacteria; Erysipelotrichales`	-0.867621	1.70366	0.61429	0.61429	1
`Bacteria; Exiguobacterales`	5.34074	3.34237	0.120548	0.120548	0.241097
`Bacteria; Flavobacteriales`	-0.0244517	0.197485	0.902287	0.902287	1
`Bacteria; Frankiales`	-0.533805	0.4246	0.218383	0.218383	0.436765
`Bacteria; Fusobacteriales`	-0.180419	0.195921	0.364461	0.364461	0.728922
`Bacteria; Gaiellales`	-1.46285	1.0933	0.190948	0.190948	0.381896
`Bacteria; Gemmatimonadales`	-1.86993	1.7771	0.301092	0.301092	0.602183
`Bacteria; Haliangiales`	-2.29032	2.38553	0.344684	0.344684	0.689368
`Bacteria; JGI_0000069_P22`	1.3871	7.26128	0.849792	0.849792	1
`Bacteria; Kineosporiales`	0.710817	2.19088	0.747853	0.747853	1
`Bacteria; Lachnospirales`	-0.220173	0.157385	0.172084	0.172084	0.344168
`Bacteria; Lactobacillales`	0.00126429	0.00112798	0.271246	0.271246	0.542493
`Bacteria; Leptospirales`	7.11828	4.66619	0.137609	0.137609	0.275218
`Bacteria; Micrococcales`	-0.0610284	0.0534592	0.262656	0.262656	0.525313
`Bacteria; Microtrichales`	0.611883	0.65345	0.35655	0.35655	0.7131
`Bacteria; Monoglobales`	-0.342432	1.11605	0.761096	0.761096	1
`Bacteria; Mycoplasmatales`	-4.80645	7.21251	0.510245	0.510245	1
`Bacteria; Myxococcales`	-13.7419	14.3132	0.344684	0.344684	0.689368
`Bacteria; Nitrospirales`	-0.610143	1.60658	0.706786	0.706786	1
`Bacteria; Oscillospirales`	2.10465	1.32486	0.122639	0.122639	0.245279
`Bacteria; Peptostreptococcales_Tissierellales`	0.00110212	0.00386548	0.777512	0.777512	1
`Bacteria; Pirellulales`	-13.7419	14.3132	0.344684	0.344684	0.689368
`Bacteria; Propionibacteriales`	-0.00264767	0.00182383	0.156961	0.156961	0.313922
`Bacteria; Pseudomonadales`	-0.000462721	0.00102846	0.656004	0.656004	1
`Bacteria; Pseudonocardiales`	-1.42427	1.03855	0.180422	0.180422	0.360844
`Bacteria; Pyrinomonadales`	1.74194	14.5279	0.90536	0.90536	1
`Bacteria; Rickettsiales`	-0.242357	0.561434	0.669065	0.669065	1
`Bacteria; Rubrobacterales`	-2.96026	3.24741	0.369258	0.369258	0.738516
`Bacteria; Saccharimonadales`	0.349817	0.644809	0.591473	0.591473	1
`Bacteria; SBR1031`	-2.51613	4.82196	0.605637	0.605637	1
`Bacteria; Solirubrobacterales`	-0.761302	0.635169	0.240073	0.240073	0.480147
`Bacteria; Sphingobacteriales`	-1.37097	3.62421	0.707886	0.707886	1
`Bacteria; Spirochaetales`	-2.07404	1.67688	0.225739	0.225739	0.451478
`Bacteria; Staphylococcales`	-0.0025299	0.00197305	0.209583	0.209583	0.419165
`Bacteria; Streptomycetales`	-1.20286	1.1899	0.320153	0.320153	0.640306
`Bacteria; Synergistales`	0.870968	7.26395	0.90536	0.90536	1
`Bacteria; Thermales`	-13.7419	14.3132	0.344684	0.344684	0.689368
`Bacteria; Unc. OTU0460`	-10.6452	14.4008	0.465528	0.465528	0.931055
`Bacteria; Unc. OTU1183`	-3.77419	7.23295	0.605637	0.605637	1
`Bacteria; Unc. OTU1199`	-0.96129	1.4425	0.510245	0.510245	1
`Bacteria; Veillonellales_Selenomonadales`	-0.405899	0.377599	0.290968	0.290968	0.581935
`Bacteria; Verrucomicrobiales`	-13.7419	14.3132	0.344684	0.344684	0.689368
`Bacteria; Vicinamibacterales`	-4.58065	4.77105	0.344684	0.344684	0.689368
`Bacteria; Xanthomonadales`	-0.136341	0.109884	0.224302	0.224302	0.448605

## Sheet: 3.6 ASI_linear
Order	Estimate	SE	Unadjusted_pvalue	BH_pvalue	Bonferroni_pvalue
`Bacteria; 0319_6G20`	-9.12903	8.34417	0.282635	0.282635	0.565271
`Bacteria; Abditibacteriales`	-1.90323	8.50191	0.824385	0.824385	1
`Bacteria; Acidithiobacillales`	-0.639729	0.999838	0.527138	0.527138	1
`Bacteria; Actinomycetales`	-0.38831	0.325382	0.242067	0.242067	0.484134
`Bacteria; Anaerolineales`	-0.421809	0.378556	0.274017	0.274017	0.548033
`Bacteria; Bacillales`	-0.595293	0.6781	0.386984	0.386984	0.773968
`Bacteria; Bacteroidales`	-0.000745476	0.0110385	0.946604	0.946604	1
`Bacteria; Bifidobacteriales`	-0.204545	0.368419	0.582876	0.582876	1
`Bacteria; Blastocatellales`	-0.39499	0.689433	0.570968	0.570968	1
`Bacteria; Brevibacillales`	-0.413978	1.41615	0.772049	0.772049	1
`Bacteria; Burkholderiales`	0.00388563	0.0108558	0.7229	0.7229	1
`Bacteria; Campylobacterales`	-0.00211426	0.0298752	0.944051	0.944051	1
`Bacteria; Cardiobacteriales`	-3.34091	3.51863	0.349958	0.349958	0.699916
`Bacteria; CCD24`	-1	1.69198	0.558932	0.558932	1
`Bacteria; Chitinophagales`	-0.346076	0.529265	0.51817	0.51817	1
`Bacteria; Chloroplast`	3.12903	1.60305	0.0603366	0.0603366	0.120673
`Bacteria; Clostridia_UCG_014`	-0.509839	2.00163	0.800684	0.800684	1
`Bacteria; Clostridiales`	0.16129	8.50896	0.985002	0.985002	1
`Bacteria; Coriobacteriales`	-0.300282	0.607581	0.624747	0.624747	1
`Bacteria; Corynebacteriales`	0.000156091	0.000552838	0.779617	0.779617	1
`Bacteria; Cytophagales`	-0.484607	0.474168	0.314945	0.314945	0.62989
`Bacteria; Deinococcales`	-2.37003	2.58393	0.366342	0.366342	0.732685
`Bacteria; Enterobacterales`	-0.00835584	0.0153422	0.590033	0.590033	1
`Bacteria; Erysipelotrichales`	-0.546512	0.996918	0.58761	0.58761	1
`Bacteria; Exiguobacterales`	2.6037	1.98255	0.199035	0.199035	0.39807
`Bacteria; Flavobacteriales`	-0.147336	0.112498	0.200244	0.200244	0.400488
`Bacteria; Frankiales`	-0.227125	0.251701	0.374054	0.374054	0.748108
`Bacteria; Fusobacteriales`	-0.132453	0.113793	0.253602	0.253602	0.507204
`Bacteria; Gaiellales`	-0.618421	0.649276	0.348466	0.348466	0.696932
`Bacteria; Gemmatimonadales`	-0.665833	1.05263	0.531825	0.531825	1
`Bacteria; Haliangiales`	-0.833333	1.40998	0.558932	0.558932	1
`Bacteria; JGI_0000069_P22`	-1.98387	4.23906	0.643168	0.643168	1
`Bacteria; Kineosporiales`	1.5872	1.25204	0.214661	0.214661	0.429323
`Bacteria; Lachnospirales`	-0.140277	0.0916041	0.136162	0.136162	0.272325
`Bacteria; Lactobacillales`	0.000826111	0.0006571	0.218379	0.218379	0.436757
`Bacteria; Leptospirales`	1.77419	2.81778	0.533695	0.533695	1
`Bacteria; Micrococcales`	-0.0240791	0.0316727	0.45304	0.45304	0.906081
`Bacteria; Microtrichales`	0.83377	0.357093	0.0264316	0.0264316	0.0528633
`Bacteria; Monoglobales`	-0.384615	0.650761	0.558932	0.558932	1
`Bacteria; Mycoplasmatales`	-4.04839	4.18981	0.341646	0.341646	0.683292
`Bacteria; Myxococcales`	-5	8.4599	0.558932	0.558932	1
`Bacteria; Nitrospirales`	-0.652139	0.935461	0.491088	0.491088	0.982176
`Bacteria; Oscillospirales`	1.44535	0.763437	0.0680113	0.0680113	0.136023
`Bacteria; Peptostreptococcales_Tissierellales`	-0.000756318	0.00226232	0.740472	0.740472	1
`Bacteria; Pirellulales`	-5	8.4599	0.558932	0.558932	1
`Bacteria; Propionibacteriales`	-0.00207066	0.00103815	0.0552443	0.0552443	0.110489
`Bacteria; Pseudomonadales`	0.000331549	0.000601212	0.585398	0.585398	1
`Bacteria; Pseudonocardiales`	-0.663456	0.615094	0.289351	0.289351	0.578702
`Bacteria; Pyrinomonadales`	2.22581	8.4993	0.795203	0.795203	1
`Bacteria; Rickettsiales`	-0.305199	0.325032	0.355239	0.355239	0.710478
`Bacteria; Rubrobacterales`	-2.38742	1.87778	0.213355	0.213355	0.42671
`Bacteria; Saccharimonadales`	-0.0609967	0.379259	0.873304	0.873304	1
`Bacteria; SBR1031`	-3.04301	2.78139	0.282635	0.282635	0.565271
`Bacteria; Solirubrobacterales`	-0.31891	0.376253	0.403375	0.403375	0.80675
`Bacteria; Sphingobacteriales`	-0.991935	2.11953	0.643168	0.643168	1
`Bacteria; Spirochaetales`	-1.59955	0.963345	0.10725	0.10725	0.2145
`Bacteria; Staphylococcales`	-0.00157484	0.00115121	0.181477	0.181477	0.362955
`Bacteria; Streptomycetales`	-0.472154	0.703265	0.50712	0.50712	1
`Bacteria; Synergistales`	1.1129	4.24965	0.795203	0.795203	1
`Bacteria; Thermales`	0.16129	8.50896	0.985002	0.985002	1
`Bacteria; Unc. OTU0460`	-2.93548	8.49211	0.732002	0.732002	1
`Bacteria; Unc. OTU1183`	-1.98387	4.23906	0.643168	0.643168	1
`Bacteria; Unc. OTU1199`	-0.5	0.84599	0.558932	0.558932	1
`Bacteria; Veillonellales_Selenomonadales`	-0.190463	0.222626	0.399038	0.399038	0.798077
`Bacteria; Verrucomicrobiales`	-5	8.4599	0.558932	0.558932	1
`Bacteria; Vicinamibacterales`	-1.66667	2.81997	0.558932	0.558932	1
`Bacteria; Xanthomonadales`	-0.0971114	0.0635467	0.136942	0.136942	0.273884

## Sheet: 3.7 Order_LMM
	Order	Estimate	SE	Unadjusted_pvalue	BH_pvalue	Bonferroni_pvalue
ExposurePre	`Bacteria; 0319_6G20`	-0.03125	0.0698771	0.656279	0.656279	1
ExposurePre1	`Bacteria; 11_24`	-0.0625	0.0625	0.321197	0.321197	0.642395
ExposurePre2	`Bacteria; Abditibacteriales`	-0.0625	0.0988212	0.529415	0.529415	1
ExposurePre3	`Bacteria; Absconditabacteriales_SR1_`	-0.21875	0.189089	0.251767	0.251767	0.503535
ExposurePre4	`Bacteria; Acidithiobacillales`	0.34375	0.264153	0.197961	0.395923	0.395923
ExposurePre5	`Bacteria; Actinomycetales`	-2.41592	3.80082	0.529499	0.529499	1
ExposurePre6	`Bacteria; Alicyclobacillales`	-0.0625	0.0625	0.321197	0.321197	0.642395
ExposurePre7	`Bacteria; Anaerolineales`	0.34375	0.783987	0.662574	0.662574	1
ExposurePre8	`Bacteria; Bacillales`	-1.1875	0.820102	0.152658	0.152658	0.305316
ExposurePre9	`Bacteria; Bacteroidales`	-41.5663	56.6542	0.468428	0.468428	0.936855
ExposurePre10	`Bacteria; Bifidobacteriales`	0.46875	0.772002	0.545944	0.545944	1
ExposurePre11	`Bacteria; Blastocatellales`	0.15625	0.424601	0.714132	0.714132	1
ExposurePre12	`Bacteria; Brevibacillales`	0.03125	0.260551	0.90492	0.90492	1
ExposurePre13	`Bacteria; Burkholderiales`	-1.16753	25.151	0.963397	0.963397	1
ExposurePre14	`Bacteria; Caldilineales`	-0.03125	0.03125	0.321197	0.321197	0.642395
ExposurePre15	`Bacteria; Campylobacterales`	-33.7151	18.9647	0.0850091	0.0850091	0.170018
ExposurePre16	`Bacteria; Cardiobacteriales`	-0.252378	0.320587	0.436934	0.436934	0.873868
ExposurePre17	`Bacteria; CCD24`	0.0625	0.170795	0.715658	0.715658	1
ExposurePre18	`Bacteria; Chitinophagales`	0.0625	0.665142	0.92544	0.92544	1
ExposurePre19	`Bacteria; Chloroplast`	-0.25	0.323691	0.442846	0.442846	0.885692
ExposurePre20	`Bacteria; Chthoniobacterales`	-0.125	0.0978602	0.206247	0.206247	0.412495
ExposurePre21	`Bacteria; Clostridia_UCG_014`	0.03125	0.229708	0.892229	0.892229	1
ExposurePre22	`Bacteria; Clostridia_vadinBB60`	-0.03125	0.03125	0.321198	0.321198	0.642395
ExposurePre23	`Bacteria; Clostridiales`	-0.6875	0.657952	0.300122	0.300122	0.600244
ExposurePre24	`Bacteria; Coriobacteriales`	-1.69346	2.28804	0.464566	0.464566	0.929132
ExposurePre25	`Bacteria; Corynebacteriales`	673.698	390.97	0.0948509	0.0948509	0.189702
ExposurePre26	`Bacteria; Cytophagales`	-0.8125	0.76674	0.293401	0.293401	0.586801
ExposurePre27	`Bacteria; Deinococcales`	-2.5	2.50029	0.321253	0.321253	0.642506
ExposurePre28	`Bacteria; Desulfobulbales`	-0.03125	0.03125	0.321198	0.321198	0.642395
ExposurePre29	`Bacteria; Desulfuromonadales`	-0.03125	0.03125	0.321198	0.321198	0.642395
ExposurePre30	`Bacteria; Diplorickettsiales`	-0.03125	0.03125	0.321198	0.321198	0.642396
ExposurePre31	`Bacteria; Enterobacterales`	-80.8851	43.2658	0.0709587	0.0709587	0.141917
ExposurePre32	`Bacteria; Erysipelotrichales`	-0.314649	0.451504	0.490893	0.490893	0.981785
ExposurePre33	`Bacteria; Eubacteriales`	-1.0625	1.0625	0.321198	0.321198	0.642395
ExposurePre34	`Bacteria; Exiguobacterales`	0.09375	0.160624	0.561566	0.561566	1
ExposurePre35	`Bacteria; Flavobacteriales`	-6.00168	10.2762	0.563274	0.563274	1
ExposurePre36	`Bacteria; Frankiales`	-0.78125	1.30033	0.550159	0.550159	1
ExposurePre37	`Bacteria; Fusobacteriales`	-11.8444	17.2508	0.497217	0.497217	0.994435
ExposurePre38	`Bacteria; Gaiellales`	0.03125	0.493117	0.949674	0.949674	1
ExposurePre39	`Bacteria; Gemmatimonadales`	0.03125	0.284812	0.912985	0.912985	1
ExposurePre40	`Bacteria; Haliangiales`	0.15625	0.190086	0.41423	0.816919	0.82846
ExposurePre41	`Bacteria; IMCC26256`	-0.0625	0.0434755	0.155578	0.155578	0.311157
ExposurePre42	`Bacteria; Isosphaerales`	-0.03125	0.03125	0.321197	0.321197	0.642395
ExposurePre43	`Bacteria; JGI_0000069_P22`	0.0625	0.0625	0.321197	0.642395	0.642395
ExposurePre44	`Bacteria; Kineosporiales`	-0.71875	0.75567	0.345225	0.345225	0.69045
ExposurePre45	`Bacteria; Lachnospirales`	0.15625	6.20115	0.979979	0.979979	1
ExposurePre46	`Bacteria; Lactobacillales`	-148.917	387.746	0.703614	0.703614	1
ExposurePre47	`Bacteria; Legionellales`	-0.03125	0.03125	0.321198	0.321198	0.642395
ExposurePre48	`Bacteria; Leptospirales`	0	0.132583	1	1	1
ExposurePre49	`Bacteria; Micrococcales`	-13.5452	14.5591	0.359128	0.359128	0.718257
ExposurePre50	`Bacteria; Micromonosporales`	-0.25	0.25	0.321197	0.321197	0.642395
ExposurePre51	`Bacteria; Microtrichales`	0.90625	0.698749	0.19945	0.398901	0.398901
ExposurePre52	`Bacteria; Monoglobales`	0.40625	0.40625	0.321197	0.642395	0.642395
ExposurePre53	`Bacteria; Mycoplasmatales`	0.03125	0.0698771	0.656279	0.656279	1
ExposurePre54	`Bacteria; Myxococcales`	-0.0625	0.0988212	0.529415	0.529415	1
ExposurePre55	`Bacteria; Nitrospirales`	0.09375	0.324323	0.773497	0.773497	1
ExposurePre56	`Bacteria; Opitutales`	-0.0625	0.0625	0.321197	0.321197	0.642395
ExposurePre57	`Bacteria; Oscillospirales`	0.125	0.452925	0.783478	0.783478	1
ExposurePre58	`Bacteria; Paenibacillales`	-0.1875	0.104703	0.0782103	0.0782103	0.156421
ExposurePre59	`Bacteria; Pedosphaerales`	-0.03125	0.03125	0.321198	0.321198	0.642395
ExposurePre60	`Bacteria; Peptostreptococcales_Tissierellales`	-86.0236	120.619	0.481	0.481	0.962
ExposurePre61	`Bacteria; Pirellulales`	-0.1875	0.156954	0.236787	0.236787	0.473574
ExposurePre62	`Bacteria; Planctomycetales`	-0.03125	0.03125	0.321198	0.321198	0.642395
ExposurePre63	`Bacteria; PLTA13`	-0.0625	0.0625	0.321197	0.321197	0.642395
ExposurePre64	`Bacteria; Polyangiales`	-0.15625	0.110983	0.164164	0.164164	0.328329
ExposurePre65	`Bacteria; Propionibacteriales`	211.037	215.866	0.335636	0.335636	0.671271
ExposurePre66	`Bacteria; Pseudomonadales`	120.494	226.249	0.598181	0.598181	1
ExposurePre67	`Bacteria; Pseudonocardiales`	0.219015	0.490684	0.658318	0.658318	1
ExposurePre68	`Bacteria; Pyrinomonadales`	-0.25	0.199388	0.214608	0.214608	0.429217
ExposurePre69	`Bacteria; Rhodothermales`	-0.0625	0.0625	0.321197	0.321197	0.642395
ExposurePre70	`Bacteria; Rickettsiales`	-13.8814	6.05049	0.028464	0.028464	0.0569281
ExposurePre71	`Bacteria; Rubrobacterales`	-1.15625	1.19394	0.336592	0.336592	0.673184
ExposurePre72	`Bacteria; Saccharimonadales`	-0.313087	1.74947	0.859084	0.859084	1
ExposurePre73	`Bacteria; Salinisphaerales`	-0.131818	0.0635278	0.0664837	0.0664837	0.132967
ExposurePre74	`Bacteria; SBR1031`	0.09375	0.09375	0.321198	0.642395	0.642395
ExposurePre75	`Bacteria; Solirubrobacterales`	0.468881	0.735843	0.528469	0.528469	1
ExposurePre76	`Bacteria; Sphingobacteriales`	-11.9062	11.7425	0.314548	0.314548	0.629097
ExposurePre77	`Bacteria; Spirochaetales`	0.15625	0.491068	0.751415	0.751415	1
ExposurePre78	`Bacteria; Staphylococcales`	-473.272	269.758	0.0891375	0.0891375	0.178275
ExposurePre79	`Bacteria; Steroidobacterales`	-0.03125	0.03125	0.321198	0.321198	0.642395
ExposurePre80	`Bacteria; Streptomycetales`	0	0.427669	1	1	1
ExposurePre81	`Bacteria; Streptosporangiales`	-0.124996	0.086948	0.200695	0.200695	0.401389
ExposurePre82	`Bacteria; Subgroup_7`	-0.03125	0.03125	0.321198	0.321198	0.642395
ExposurePre83	`Bacteria; Synergistales`	0.0625	0.0625	0.321197	0.642395	0.642395
ExposurePre84	`Bacteria; Thermales`	-0.875	0.761794	0.255131	0.255131	0.510263
ExposurePre85	`Bacteria; Thermoactinomycetales`	-0.0625	0.0625	0.321197	0.321197	0.642395
ExposurePre86	`Bacteria; Unc. OTU0032`	-0.03125	0.03125	0.321198	0.321198	0.642395
ExposurePre87	`Bacteria; Unc. OTU0034`	-0.03125	0.03125	0.321198	0.321198	0.642395
ExposurePre88	`Bacteria; Unc. OTU0042`	-0.03125	0.03125	0.321197	0.321197	0.642395
ExposurePre89	`Bacteria; Unc. OTU0460`	0.03125	0.03125	0.321198	0.642395	0.642395
ExposurePre90	`Bacteria; Unc. OTU0472`	-0.40625	0.40625	0.321198	0.321198	0.642395
ExposurePre91	`Bacteria; Unc. OTU0489`	-0.28125	0.28125	0.321198	0.321198	0.642397
ExposurePre92	`Bacteria; Unc. OTU0491`	-0.03125	0.03125	0.321197	0.321197	0.642395
ExposurePre93	`Bacteria; Unc. OTU0982`	-0.03125	0.03125	0.321198	0.321198	0.642395
ExposurePre94	`Bacteria; Unc. OTU1183`	0.0625	0.0625	0.321197	0.642395	0.642395
ExposurePre95	`Bacteria; Unc. OTU1185`	-0.0625	0.0625	0.321197	0.321197	0.642395
ExposurePre96	`Bacteria; Unc. OTU1186`	-0.0625	0.0625	0.321197	0.321197	0.642395
ExposurePre97	`Bacteria; Unc. OTU1199`	-0.03125	0.42371	0.941444	0.941444	1
ExposurePre98	`Bacteria; Veillonellales_Selenomonadales`	-2.85157	4.22209	0.504239	0.504239	1
ExposurePre99	`Bacteria; Verrucomicrobiales`	-0.0625	0.0609692	0.309295	0.309295	0.61859
ExposurePre100	`Bacteria; Vicinamibacterales`	-0.5	0.32756	0.131987	0.131987	0.263974
ExposurePre101	`Bacteria; Xanthomonadales`	-2.3125	5.94704	0.69872	0.69872	1
