# Supplementary material for: Nasal cavity microbial makeup and the influence on psychiatric symptoms following fire exposure in firefighters
Source: Front Microbiomes. 2026 Jun 23;5:1832151. doi: 10.3389/frmbi.2026.1832151 (PMC13337945; doi:10.3389/frmbi.2026.1832151)
Supplement: Supplementary file 9 [file Table4.xlsx]

## Sheet: 4.1 CESD_bi_logistic
Family	Estimate	SE	Unadjusted_pvalue	BH_pvalue	Bonferroni_pvalue
`Bacteria; 67_14`	-0.851104	0.899463	0.344028	0.688057	0.688057
`Bacteria; A4b`	-5.50051	799.848	0.994513	0.994513	1
`Bacteria; Abditibacteriaceae`	16.7602	2399.54	0.994427	0.994427	1
`Bacteria; Acidithiobacillaceae`	-0.138603	0.277531	0.617487	0.822505	1
`Bacteria; Actinomycetaceae`	-0.141016	0.104992	0.179238	0.358476	0.358476
`Bacteria; Aerococcaceae`	0.00706878	0.0932245	0.939558	0.939558	1
`Bacteria; Aeromonadaceae`	-8.25076	1199.77	0.994513	0.994513	1
`Bacteria; Akkermansiaceae`	-16.5015	2399.54	0.994513	0.994513	1
`Bacteria; Alcaligenaceae`	-16.333	2063.2	0.993684	0.993684	1
`Bacteria; Alteromonadaceae`	-16.5015	2399.54	0.994513	0.994513	1
`Bacteria; Anaerolineaceae`	-0.128478	0.200797	0.522276	0.861062	1
`Bacteria; Anaerovoracaceae`	-0.375793	0.422371	0.373615	0.747229	0.747229
`Bacteria; Atopobiaceae`	-0.18703	0.188046	0.319932	0.639864	0.639864
`Bacteria; Bacillaceae`	-0.423685	0.392532	0.280425	0.560849	0.560849
`Bacteria; Bacteroidaceae`	-0.0894576	0.12962	0.490099	0.977005	0.980199
`Bacteria; Bifidobacteriaceae`	-0.105898	0.162154	0.513711	0.874324	1
`Bacteria; Blastocatellaceae`	-5.42514	691.657	0.993742	1	1
`Bacteria; Bogoriellaceae`	2.09503	299.943	0.994427	0.994427	1
`Bacteria; Brevibacillaceae`	0.0358968	0.338802	0.91562	0.91562	1
`Bacteria; Brevibacteriaceae`	-0.624154	1.27988	0.625786	0.852713	1
`Bacteria; Burkholderiaceae`	0.00120905	0.00304184	0.691018	0.691018	1
`Bacteria; Butyricicoccaceae`	16.7602	2399.54	0.994427	0.994427	1
`Bacteria; Campylobacteraceae`	-0.0121926	0.0130473	0.35005	0.7001	0.7001
`Bacteria; Cardiobacteriaceae`	0.0910489	0.853169	0.915012	0.915012	1
`Bacteria; Carnobacteriaceae`	-2.37857e-05	0.000164571	0.885081	0.885081	1
`Bacteria; Cellulomonadaceae`	-4.12538	599.886	0.994513	0.994513	1
`Bacteria; Cellvibrionaceae`	-8.25076	1199.77	0.994513	0.994513	1
`Bacteria; Chitinophagaceae`	-0.0797853	0.135438	0.555801	0.951503	1
`Bacteria; Clostridiaceae`	-16.5015	2399.54	0.994513	0.994513	1
`Bacteria; Comamonadaceae`	-0.00592853	0.0259333	0.819174	0.873728	1
`Bacteria; Coriobacteriaceae`	0.262422	0.649721	0.686287	0.686287	1
`Bacteria; Corynebacteriaceae`	8.91403e-05	0.000134783	0.50838	0.50838	1
`Bacteria; Deinococcaceae`	-0.672309	0.884893	0.447396	0.894793	0.894793
`Bacteria; Dermabacteraceae`	0.0458305	0.0955457	0.631461	0.631461	1
`Bacteria; Dermacoccaceae`	-16.9714	2839.01	0.99523	0.99523	1
`Bacteria; Dietziaceae`	-0.0433514	0.0960904	0.651879	0.819079	1
`Bacteria; Eggerthellaceae`	-8.07027	969.837	0.993361	1	1
`Bacteria; Enterobacteriaceae`	-0.00173723	0.00415432	0.675819	0.823052	1
`Bacteria; Enterococcaceae`	-8.07027	969.837	0.993361	1	1
`Bacteria; Erwiniaceae`	-16.6343	2482.82	0.994654	1	1
`Bacteria; Erysipelatoclostridiaceae`	-4.12538	599.886	0.994513	0.994513	1
`Bacteria; Erysipelotrichaceae`	-0.493985	0.514382	0.336882	0.673763	0.673763
`Bacteria; Exiguobacteraceae`	0.738391	0.865798	0.393746	0.527298	0.787491
`Bacteria; Family_XI`	0.000246592	0.000546771	0.651993	0.651993	1
`Bacteria; Flavobacteriaceae`	0.0264325	0.0426487	0.535408	0.557644	1
`Bacteria; Fusobacteriaceae`	-0.0805254	0.0695225	0.246756	0.493513	0.493513
`Bacteria; Gaiellaceae`	-16.5015	2399.54	0.994513	0.994513	1
`Bacteria; Gemellaceae`	-0.0617387	0.0568152	0.277188	0.554375	0.554375
`Bacteria; Gemmatimonadaceae`	-16.469	2285.83	0.994251	1	1
`Bacteria; Geodermatophilaceae`	-0.0701977	0.104541	0.501911	0.8838	1
`Bacteria; Haliangiaceae`	-2.75025	399.924	0.994513	0.994513	1
`Bacteria; Halomonadaceae`	-0.0540867	0.0852513	0.525795	0.879784	1
`Bacteria; Hungateiclostridiaceae`	-16.5015	2399.54	0.994513	0.994513	1
`Bacteria; Hydrogenophilaceae`	-16.5015	2399.54	0.994513	0.994513	1
`Bacteria; Hymenobacteraceae`	-16.5015	2399.54	0.994513	0.994513	1
`Bacteria; Iamiaceae`	16.7602	2399.54	0.994427	0.994427	1
`Bacteria; Ilumatobacteraceae`	-0.459952	0.500721	0.358316	0.716631	0.716631
`Bacteria; Intrasporangiaceae`	-0.0199609	0.0332049	0.547745	0.861534	1
`Bacteria; Kineosporiaceae`	0.175136	0.330488	0.596158	0.636031	1
`Bacteria; Lachnospiraceae`	-0.0619747	0.0389385	0.111474	0.222947	0.222947
`Bacteria; Lactobacillaceae`	-0.0427552	0.13695	0.754892	0.843184	1
`Bacteria; Leptospiraceae`	5.58674	799.848	0.994427	0.994427	1
`Bacteria; Leptotrichiaceae`	0.00643318	0.0486517	0.894803	0.894803	1
`Bacteria; Listeriaceae`	-1.37513	199.962	0.994513	0.994513	1
`Bacteria; Methylophilaceae`	-16.5015	2399.54	0.994513	0.994513	1
`Bacteria; Microbacteriaceae`	-0.0198447	0.0292349	0.497264	0.902224	0.994527
`Bacteria; Micrococcaceae`	-0.0264381	0.0237721	0.266075	0.53215	0.53215
`Bacteria; Microscillaceae`	-1.03135	149.972	0.994513	0.994513	1
`Bacteria; Mitochondria`	-0.0568148	0.0873384	0.515361	0.968831	1
`Bacteria; Monoglobaceae`	1.28925	184.58	0.994427	0.994427	1
`Bacteria; Moraxellaceae`	3.59325e-05	0.000144667	0.80384	0.80384	1
`Bacteria; Muribaculaceae`	-16.5015	2399.54	0.994513	0.994513	1
`Bacteria; Mycobacteriaceae`	-2.75025	399.924	0.994513	0.994513	1
`Bacteria; Mycoplasmataceae`	-8.25076	1199.77	0.994513	0.994513	1
`Bacteria; Myxococcaceae`	-16.5015	2399.54	0.994513	0.994513	1
`Bacteria; Nakamurellaceae`	5.58674	799.848	0.994427	0.994427	1
`Bacteria; Neisseriaceae`	-0.0309093	0.0326543	0.343862	0.687724	0.687724
`Bacteria; Nitrosomonadaceae`	16.7602	2399.54	0.994427	0.994427	1
`Bacteria; Nitrospiraceae`	0.32918	0.461817	0.475974	0.586466	0.951947
`Bacteria; Nocardiaceae`	-0.259354	0.394447	0.51085	0.922092	1
`Bacteria; Nocardioidaceae`	-0.194807	0.258209	0.450574	0.901149	0.901149
`Bacteria; Oxalobacteraceae`	-0.891708	0.668201	0.182043	0.364087	0.364087
`Bacteria; Paludibacteraceae`	8.38011	1199.77	0.994427	0.994427	1
`Bacteria; Pasteurellaceae`	-0.0214871	0.0165561	0.194342	0.388684	0.388684
`Bacteria; Peptostreptococcaceae`	0.000548876	0.0765064	0.994276	0.994276	1
`Bacteria; Pirellulaceae`	-16.5015	2399.54	0.994513	0.994513	1
`Bacteria; Planococcaceae`	0.187133	0.30829	0.543849	0.565827	1
`Bacteria; Porphyromonadaceae`	-0.0519458	0.0631148	0.410487	0.819168	0.820974
`Bacteria; Prevotellaceae`	-0.046104	0.0270597	0.0884202	0.17684	0.17684
`Bacteria; Propionibacteriaceae`	-4.42073e-05	0.000265739	0.867877	0.91839	1
`Bacteria; Pseudomonadaceae`	-0.0803509	0.0585637	0.170055	0.340111	0.340111
`Bacteria; Pseudonocardiaceae`	-0.15983	0.200558	0.425494	0.850989	0.850989
`Bacteria; Pyrinomonadaceae`	-16.5015	2399.54	0.994513	0.994513	1
`Bacteria; Rhodanobacteraceae`	-5.50051	799.848	0.994513	0.994513	1
`Bacteria; Rhodocyclaceae`	0.16008	0.260775	0.539305	0.588169	1
`Bacteria; Rubrobacteriaceae`	-8.07027	969.837	0.993361	1	1
`Bacteria; Ruminococcaceae`	0.295144	0.243743	0.22594	0.380702	0.45188
`Bacteria; Saccharimonadaceae`	-0.118539	0.255277	0.642393	0.864034	1
`Bacteria; Sanguibacteraceae`	-4.12538	599.886	0.994513	0.994513	1
`Bacteria; Selenomonadaceae`	-0.0845739	0.551559	0.878133	0.878133	1
`Bacteria; Solirubrobacteraceae`	-16.3803	2186.74	0.994023	1	1
`Bacteria; Sphingobacteriaceae`	-4.12538	599.886	0.994513	0.994513	1
`Bacteria; Spirochaetaceae`	0.00905739	0.240679	0.96998	0.96998	1
`Bacteria; Spirosomaceae`	-2.06269	299.943	0.994513	0.994513	1
`Bacteria; Staphylococcaceae`	-0.000308308	0.000301894	0.307137	0.609795	0.614275
`Bacteria; Streptococcaceae`	-0.0116233	0.00944489	0.218455	0.436911	0.436911
`Bacteria; Streptomycetaceae`	-15.9677	1779.04	0.992839	1	1
`Bacteria; Sutterellaceae`	-16.5015	2399.54	0.994513	0.994513	1
`Bacteria; Synergistaceae`	-8.25076	1199.77	0.994513	0.994513	1
`Bacteria; Tannerellaceae`	-0.012978	0.0291953	0.656664	0.866657	1
`Bacteria; Thermaceae`	-16.5015	2399.54	0.994513	0.994513	1
`Bacteria; TRA3_20`	0.0237716	0.0315009	0.450469	0.546028	0.900938
`Bacteria; Unc. OTU0031`	-16.5015	2399.54	0.994513	0.994513	1
`Bacteria; Unc. OTU0107`	-5.50051	799.848	0.994513	0.994513	1
`Bacteria; Unc. OTU0375`	-3.30031	479.909	0.994513	0.994513	1
`Bacteria; Unc. OTU0460`	-16.5015	2399.54	0.994513	0.994513	1
`Bacteria; Unc. OTU0742`	-5.50051	799.848	0.994513	0.994513	1
`Bacteria; Unc. OTU1110`	-4.12538	599.886	0.994513	0.994513	1
`Bacteria; Unc. OTU1127`	-3.51321	559.488	0.99499	1	1
`Bacteria; Unc. OTU1134`	-5.50051	799.848	0.994513	0.994513	1
`Bacteria; Unc. OTU1151`	-8.25076	1199.77	0.994513	0.994513	1
`Bacteria; Unc. OTU1166`	-16.5015	2399.54	0.994513	0.994513	1
`Bacteria; Unc. OTU1183`	8.38011	1199.77	0.994427	0.994427	1
`Bacteria; Unc. OTU1198`	0.386319	0.602999	0.521742	0.598047	1
`Bacteria; Unc. OTU1199`	-1.65015	239.954	0.994513	0.994513	1
`Bacteria; Unc. OTU1587`	0.931124	133.308	0.994427	0.994427	1
`Bacteria; Unc. OTU1599`	3.35204	479.909	0.994427	0.994427	1
`Bacteria; Unc. OTU1796`	-5.50051	799.848	0.994513	0.994513	1
`Bacteria; Unc. OTU1797`	-2.35736	342.792	0.994513	0.994513	1
`Bacteria; Unc. OTU1818`	-0.128882	0.423203	0.760718	0.799218	1
`Bacteria; Unc. OTU1822`	8.38011	1199.77	0.994427	0.994427	1
`Bacteria; Veillonellaceae`	-0.0847291	0.0664059	0.201982	0.403963	0.403963
`Bacteria; Vibrionaceae`	-0.550051	79.9848	0.994513	0.994513	1
`Bacteria; Weeksellaceae`	-0.0394511	0.0564855	0.484909	0.917715	0.969818
`Bacteria; Xanthomonadaceae`	-0.0326682	0.0331825	0.32487	0.649741	0.649741
`Bacteria; Yersiniaceae`	-16.3415	2144.68	0.993921	1	1

## Sheet: 4.2 PCL_bi_logistic
Family	Estimate	SE	Unadjusted_pvalue	BH_pvalue	Bonferroni_pvalue
`Bacteria; 67_14`	-15.6912	2683.6	0.995335	0.995335	1
`Bacteria; A4b`	-4.88551	799.848	0.995127	0.995127	1
`Bacteria; Abditibacteriaceae`	-14.6565	2399.54	0.995127	0.995127	1
`Bacteria; Acidithiobacillaceae`	-5.00546	939.625	0.99575	0.99575	1
`Bacteria; Actinomycetaceae`	-0.21801	0.30089	0.468729	0.468729	0.937457
`Bacteria; Aerococcaceae`	0.113384	0.109963	0.302493	0.302493	0.604986
`Bacteria; Aeromonadaceae`	-7.32826	1199.77	0.995127	0.995127	1
`Bacteria; Akkermansiaceae`	-14.6565	2399.54	0.995127	0.995127	1
`Bacteria; Alcaligenaceae`	-15.491	3504.49	0.996473	0.996473	1
`Bacteria; Alteromonadaceae`	-14.6565	2399.54	0.995127	0.995127	1
`Bacteria; Anaerolineaceae`	-7.59641	1539.42	0.996063	0.996063	1
`Bacteria; Anaerovoracaceae`	-16.1435	3364.5	0.996172	0.996172	1
`Bacteria; Atopobiaceae`	-15.5403	3369.48	0.99632	0.99632	1
`Bacteria; Bacillaceae`	-15.9305	2895.92	0.995611	0.995611	1
`Bacteria; Bacteroidaceae`	-15.069	2721.93	0.995583	0.995583	1
`Bacteria; Bifidobacteriaceae`	-0.0358041	0.183214	0.845062	0.845062	1
`Bacteria; Blastocatellaceae`	-5.17133	1205.07	0.996576	0.996576	1
`Bacteria; Bogoriellaceae`	-1.83207	299.943	0.995127	0.995127	1
`Bacteria; Brevibacillaceae`	-7.40732	1248.52	0.995266	0.995266	1
`Bacteria; Brevibacteriaceae`	-16.7335	3765.85	0.996455	0.996455	1
`Bacteria; Burkholderiaceae`	0.00147003	0.00371335	0.692196	0.692196	1
`Bacteria; Butyricicoccaceae`	-14.6565	2399.54	0.995127	0.995127	1
`Bacteria; Campylobacteraceae`	-0.0156497	0.0304819	0.607665	0.607665	1
`Bacteria; Cardiobacteriaceae`	0.618374	0.997338	0.535241	0.535241	1
`Bacteria; Carnobacteriaceae`	0.000191512	0.000228645	0.402258	0.402258	0.804515
`Bacteria; Cellulomonadaceae`	-3.66413	599.886	0.995127	0.995127	1
`Bacteria; Cellvibrionaceae`	-7.32826	1199.77	0.995127	0.995127	1
`Bacteria; Chitinophagaceae`	0.158411	0.152415	0.298645	0.298645	0.597291
`Bacteria; Clostridiaceae`	-14.6565	2399.54	0.995127	0.995127	1
`Bacteria; Comamonadaceae`	-0.0678016	0.0837263	0.418054	0.418054	0.836109
`Bacteria; Coriobacteriaceae`	-15.4476	2424.87	0.994917	0.994917	1
`Bacteria; Corynebacteriaceae`	8.59032e-05	0.000206263	0.677063	0.677063	1
`Bacteria; Deinococcaceae`	-15.4476	2424.87	0.994917	0.994917	1
`Bacteria; Dermabacteraceae`	0.163732	0.103621	0.114082	0.114082	0.228163
`Bacteria; Dermacoccaceae`	-15.1836	3005.25	0.995969	0.995969	1
`Bacteria; Dietziaceae`	-5.16808	1175.92	0.996493	0.996493	1
`Bacteria; Eggerthellaceae`	-7.67447	1664.4	0.996321	0.996321	1
`Bacteria; Enterobacteriaceae`	-0.00888995	0.024388	0.715469	0.715469	1
`Bacteria; Enterococcaceae`	-7.67447	1664.4	0.996321	0.996321	1
`Bacteria; Erwiniaceae`	-14.8735	2624.55	0.995478	0.995478	1
`Bacteria; Erysipelatoclostridiaceae`	-3.66413	599.886	0.995127	0.995127	1
`Bacteria; Erysipelotrichaceae`	-17.0764	3548.05	0.99616	0.99616	1
`Bacteria; Exiguobacteraceae`	1.08426	0.749871	0.148197	0.148197	0.296394
`Bacteria; Family_XI`	0.000288353	0.00074795	0.699849	0.699849	1
`Bacteria; Flavobacteriaceae`	-0.132225	0.20297	0.514756	0.514756	1
`Bacteria; Fusobacteriaceae`	-8.40708	1859.06	0.996392	0.996392	1
`Bacteria; Gaiellaceae`	-14.6565	2399.54	0.995127	0.995127	1
`Bacteria; Gemellaceae`	-16.5446	3560.94	0.996293	0.996293	1
`Bacteria; Gemmatimonadaceae`	-14.6203	2312.38	0.994955	0.994955	1
`Bacteria; Geodermatophilaceae`	-17.0467	3578.13	0.996199	0.996199	1
`Bacteria; Haliangiaceae`	-2.44275	399.924	0.995127	0.995127	1
`Bacteria; Halomonadaceae`	0.00654658	0.0835426	0.93754	0.93754	1
`Bacteria; Hungateiclostridiaceae`	-14.6565	2399.54	0.995127	0.995127	1
`Bacteria; Hydrogenophilaceae`	-14.6565	2399.54	0.995127	0.995127	1
`Bacteria; Hymenobacteraceae`	-14.6565	2399.54	0.995127	0.995127	1
`Bacteria; Iamiaceae`	-14.6565	2399.54	0.995127	0.995127	1
`Bacteria; Ilumatobacteraceae`	0.185051	0.118462	0.118263	0.118263	0.236526
`Bacteria; Intrasporangiaceae`	0.00102673	0.0365043	0.977561	0.977561	1
`Bacteria; Kineosporiaceae`	-5.11631	1109.6	0.996321	0.996321	1
`Bacteria; Lachnospiraceae`	-0.0418321	0.0621167	0.500665	0.500665	1
`Bacteria; Lactobacillaceae`	-16.8421	3001.8	0.995523	0.995523	1
`Bacteria; Leptospiraceae`	6.59989	1318.73	0.996007	0.996007	1
`Bacteria; Leptotrichiaceae`	-5.19002	1053.94	0.996071	0.996071	1
`Bacteria; Listeriaceae`	-1.22138	199.962	0.995127	0.995127	1
`Bacteria; Methylophilaceae`	-14.6565	2399.54	0.995127	0.995127	1
`Bacteria; Microbacteriaceae`	0.00717294	0.0247543	0.771995	0.771995	1
`Bacteria; Micrococcaceae`	-0.0510483	0.052155	0.327689	0.327689	0.655377
`Bacteria; Microscillaceae`	-0.916033	149.972	0.995127	0.995127	1
`Bacteria; Mitochondria`	-0.0590897	0.162729	0.716517	0.716517	1
`Bacteria; Monoglobaceae`	-1.12743	184.58	0.995127	0.995127	1
`Bacteria; Moraxellaceae`	-0.00900069	0.0170285	0.597107	0.597107	1
`Bacteria; Muribaculaceae`	-14.6565	2399.54	0.995127	0.995127	1
`Bacteria; Mycobacteriaceae`	-2.44275	399.924	0.995127	0.995127	1
`Bacteria; Mycoplasmataceae`	-7.32826	1199.77	0.995127	0.995127	1
`Bacteria; Myxococcaceae`	-14.6565	2399.54	0.995127	0.995127	1
`Bacteria; Nakamurellaceae`	-4.88551	799.848	0.995127	0.995127	1
`Bacteria; Neisseriaceae`	-0.198229	0.241245	0.411253	0.411253	0.822506
`Bacteria; Nitrosomonadaceae`	-14.6565	2399.54	0.995127	0.995127	1
`Bacteria; Nitrospiraceae`	-15.462	3522.5	0.996498	0.996498	1
`Bacteria; Nocardiaceae`	-15.5978	2561.19	0.995141	0.995141	1
`Bacteria; Nocardioidaceae`	-0.00320721	0.114885	0.977729	0.977729	1
`Bacteria; Oxalobacteraceae`	-0.0882153	0.260032	0.734423	0.734423	1
`Bacteria; Paludibacteraceae`	-7.32826	1199.77	0.995127	0.995127	1
`Bacteria; Pasteurellaceae`	-0.0974842	0.108096	0.36715	0.36715	0.734299
`Bacteria; Peptostreptococcaceae`	-15.6588	3575.18	0.996505	0.996505	1
`Bacteria; Pirellulaceae`	-14.6565	2399.54	0.995127	0.995127	1
`Bacteria; Planococcaceae`	0.309307	0.374049	0.408284	0.408284	0.816569
`Bacteria; Porphyromonadaceae`	-0.137446	0.238221	0.56396	0.56396	1
`Bacteria; Prevotellaceae`	-0.42023	0.523745	0.422347	0.422347	0.844694
`Bacteria; Propionibacteriaceae`	-0.000113458	0.000427849	0.79087	0.79087	1
`Bacteria; Pseudomonadaceae`	0.0753608	0.0452762	0.0960191	0.0960191	0.192038
`Bacteria; Pseudonocardiaceae`	-15.6467	3711.7	0.996637	0.996637	1
`Bacteria; Pyrinomonadaceae`	-14.6565	2399.54	0.995127	0.995127	1
`Bacteria; Rhodanobacteraceae`	-4.88551	799.848	0.995127	0.995127	1
`Bacteria; Rhodocyclaceae`	-7.65004	1560.52	0.996089	0.996089	1
`Bacteria; Rubrobacteriaceae`	-7.67447	1664.4	0.996321	0.996321	1
`Bacteria; Ruminococcaceae`	0.281939	0.223444	0.207026	0.207026	0.414052
`Bacteria; Saccharimonadaceae`	-15.2474	2975.87	0.995912	0.995912	1
`Bacteria; Sanguibacteraceae`	-3.66413	599.886	0.995127	0.995127	1
`Bacteria; Selenomonadaceae`	-16.156	3385.6	0.996193	0.996193	1
`Bacteria; Solirubrobacteraceae`	-15.5178	3622.1	0.996582	0.996582	1
`Bacteria; Sphingobacteriaceae`	-3.66413	599.886	0.995127	0.995127	1
`Bacteria; Spirochaetaceae`	-7.58938	1403.51	0.995686	0.995686	1
`Bacteria; Spirosomaceae`	-1.83207	299.943	0.995127	0.995127	1
`Bacteria; Staphylococcaceae`	-0.000108652	0.000452933	0.810419	0.810419	1
`Bacteria; Streptococcaceae`	-0.137276	0.127947	0.283308	0.283308	0.566617
`Bacteria; Streptomycetaceae`	-15.0811	2911.53	0.995867	0.995867	1
`Bacteria; Sutterellaceae`	-14.6565	2399.54	0.995127	0.995127	1
`Bacteria; Synergistaceae`	-7.32826	1199.77	0.995127	0.995127	1
`Bacteria; Tannerellaceae`	0.06041	0.0379433	0.111359	0.111359	0.222719
`Bacteria; Thermaceae`	-14.6565	2399.54	0.995127	0.995127	1
`Bacteria; TRA3_20`	-0.0724639	0.209815	0.729816	0.729816	1
`Bacteria; Unc. OTU0031`	-14.6565	2399.54	0.995127	0.995127	1
`Bacteria; Unc. OTU0107`	-4.88551	799.848	0.995127	0.995127	1
`Bacteria; Unc. OTU0375`	-2.93131	479.909	0.995127	0.995127	1
`Bacteria; Unc. OTU0460`	-14.6565	2399.54	0.995127	0.995127	1
`Bacteria; Unc. OTU0742`	-4.88551	799.848	0.995127	0.995127	1
`Bacteria; Unc. OTU1110`	-3.66413	599.886	0.995127	0.995127	1
`Bacteria; Unc. OTU1127`	-3.13885	559.488	0.995524	0.995524	1
`Bacteria; Unc. OTU1134`	-4.88551	799.848	0.995127	0.995127	1
`Bacteria; Unc. OTU1151`	-7.32826	1199.77	0.995127	0.995127	1
`Bacteria; Unc. OTU1166`	-14.6565	2399.54	0.995127	0.995127	1
`Bacteria; Unc. OTU1183`	-7.32826	1199.77	0.995127	0.995127	1
`Bacteria; Unc. OTU1198`	-15.5327	3578.31	0.996537	0.996537	1
`Bacteria; Unc. OTU1199`	-1.46565	239.954	0.995127	0.995127	1
`Bacteria; Unc. OTU1587`	1.09998	219.788	0.996007	0.996007	1
`Bacteria; Unc. OTU1599`	-2.93131	479.909	0.995127	0.995127	1
`Bacteria; Unc. OTU1796`	-4.88551	799.848	0.995127	0.995127	1
`Bacteria; Unc. OTU1797`	-2.09379	342.792	0.995127	0.995127	1
`Bacteria; Unc. OTU1818`	-15.0927	2871.58	0.995806	0.995806	1
`Bacteria; Unc. OTU1822`	-7.32826	1199.77	0.995127	0.995127	1
`Bacteria; Veillonellaceae`	-0.161149	0.18266	0.37765	0.37765	0.755299
`Bacteria; Vibrionaceae`	-0.488551	79.9848	0.995127	0.995127	1
`Bacteria; Weeksellaceae`	0.0100055	0.0456179	0.826391	0.826391	1
`Bacteria; Xanthomonadaceae`	-0.370807	0.411598	0.367644	0.367644	0.735288
`Bacteria; Yersiniaceae`	-15.462	3522.5	0.996498	0.996498	1

## Sheet: 4.3 ASI_bi_logistic
Family	Estimate	SE	Unadjusted_pvalue	BH_pvalue	Bonferroni_pvalue
`Bacteria; 67_14`	-16.1475	2635.52	0.995111	0.995111	1
`Bacteria; A4b`	-5.04632	799.848	0.994966	0.994966	1
`Bacteria; Abditibacteriaceae`	-15.139	2399.54	0.994966	0.994966	1
`Bacteria; Acidithiobacillaceae`	-5.16182	931.934	0.995581	0.995581	1
`Bacteria; Actinomycetaceae`	-17.8984	3191.09	0.995525	0.995525	1
`Bacteria; Aerococcaceae`	0.145622	0.101591	0.151738	0.151738	0.303476
`Bacteria; Aeromonadaceae`	-7.56948	1199.77	0.994966	0.994966	1
`Bacteria; Akkermansiaceae`	-15.139	2399.54	0.994966	0.994966	1
`Bacteria; Alcaligenaceae`	-14.9671	2112.08	0.994346	0.994346	1
`Bacteria; Alteromonadaceae`	-15.139	2399.54	0.994966	0.994966	1
`Bacteria; Anaerolineaceae`	-7.85676	1566.76	0.995999	0.995999	1
`Bacteria; Anaerovoracaceae`	-16.6087	3319.07	0.996007	0.996007	1
`Bacteria; Atopobiaceae`	0.0466082	0.177259	0.792598	0.792598	1
`Bacteria; Bacillaceae`	-16.3955	2844.49	0.995401	0.995401	1
`Bacteria; Bacteroidaceae`	-15.5114	2649.38	0.995329	0.995329	1
`Bacteria; Bifidobacteriaceae`	-0.0678893	0.201906	0.736688	0.736688	1
`Bacteria; Blastocatellaceae`	-4.99332	723.796	0.994496	0.994496	1
`Bacteria; Bogoriellaceae`	2.27684	299.943	0.993943	0.993943	1
`Bacteria; Brevibacillaceae`	-7.64432	1239.49	0.995079	0.995079	1
`Bacteria; Brevibacteriaceae`	-16.2223	2284.1	0.994333	0.994333	1
`Bacteria; Burkholderiaceae`	0.0015964	0.00327027	0.62544	0.62544	1
`Bacteria; Butyricicoccaceae`	-15.139	2399.54	0.994966	0.994966	1
`Bacteria; Campylobacteraceae`	-0.0284847	0.0357663	0.425793	0.425793	0.851586
`Bacteria; Cardiobacteriaceae`	-16.3208	2938.65	0.995569	0.995569	1
`Bacteria; Carnobacteriaceae`	0.000120709	0.000199607	0.545356	0.545356	1
`Bacteria; Cellulomonadaceae`	-3.78474	599.886	0.994966	0.994966	1
`Bacteria; Cellvibrionaceae`	-7.56948	1199.77	0.994966	0.994966	1
`Bacteria; Chitinophagaceae`	-0.0930744	0.201719	0.644508	0.644508	1
`Bacteria; Clostridiaceae`	-15.139	2399.54	0.994966	0.994966	1
`Bacteria; Comamonadaceae`	-0.01545	0.037775	0.68254	0.68254	1
`Bacteria; Coriobacteriaceae`	-15.9095	2392.36	0.994694	0.994694	1
`Bacteria; Corynebacteriaceae`	9.83023e-05	0.000175458	0.575301	0.575301	1
`Bacteria; Deinococcaceae`	-15.9095	2392.36	0.994694	0.994694	1
`Bacteria; Dermabacteraceae`	0.0664734	0.100913	0.510078	0.510078	1
`Bacteria; Dermacoccaceae`	-15.6534	2976.76	0.995804	0.995804	1
`Bacteria; Dietziaceae`	-4.98811	703.039	0.994339	0.994339	1
`Bacteria; Eggerthellaceae`	-7.91167	1655.19	0.996186	0.996186	1
`Bacteria; Enterobacteriaceae`	-0.00403252	0.00958265	0.673891	0.673891	1
`Bacteria; Enterococcaceae`	-7.91167	1655.19	0.996186	0.996186	1
`Bacteria; Erwiniaceae`	-15.3412	2601.25	0.995294	0.995294	1
`Bacteria; Erysipelatoclostridiaceae`	-3.78474	599.886	0.994966	0.994966	1
`Bacteria; Erysipelotrichaceae`	-0.493543	0.829208	0.551711	0.551711	1
`Bacteria; Exiguobacteraceae`	0.851133	0.66217	0.198663	0.198663	0.397327
`Bacteria; Family_XI`	-0.00103119	0.00101576	0.310013	0.310013	0.620027
`Bacteria; Flavobacteriaceae`	-16.2739	3167.24	0.9959	0.9959	1
`Bacteria; Fusobacteriaceae`	-0.313041	0.301973	0.299899	0.299899	0.599798
`Bacteria; Gaiellaceae`	-15.139	2399.54	0.994966	0.994966	1
`Bacteria; Gemellaceae`	-0.0869326	0.112096	0.438033	0.438033	0.876067
`Bacteria; Gemmatimonadaceae`	-15.1036	2309.82	0.994783	0.994783	1
`Bacteria; Geodermatophilaceae`	-16.5237	2144.59	0.993852	0.993852	1
`Bacteria; Haliangiaceae`	-2.52316	399.924	0.994966	0.994966	1
`Bacteria; Halomonadaceae`	-0.034219	0.112488	0.760974	0.760974	1
`Bacteria; Hungateiclostridiaceae`	-15.139	2399.54	0.994966	0.994966	1
`Bacteria; Hydrogenophilaceae`	-15.139	2399.54	0.994966	0.994966	1
`Bacteria; Hymenobacteraceae`	-15.139	2399.54	0.994966	0.994966	1
`Bacteria; Iamiaceae`	-15.139	2399.54	0.994966	0.994966	1
`Bacteria; Ilumatobacteraceae`	0.140201	0.10799	0.194194	0.194194	0.388387
`Bacteria; Intrasporangiaceae`	0.00340282	0.0296132	0.908518	0.908518	1
`Bacteria; Kineosporiaceae`	0.484623	0.358886	0.176903	0.176903	0.353805
`Bacteria; Lachnospiraceae`	-0.0802452	0.0844733	0.342139	0.342139	0.684278
`Bacteria; Lactobacillaceae`	-17.3219	2946.98	0.99531	0.99531	1
`Bacteria; Leptospiraceae`	-5.04632	799.848	0.994966	0.994966	1
`Bacteria; Leptotrichiaceae`	-5.3438	1025.93	0.995844	0.995844	1
`Bacteria; Listeriaceae`	-1.26158	199.962	0.994966	0.994966	1
`Bacteria; Methylophilaceae`	-15.139	2399.54	0.994966	0.994966	1
`Bacteria; Microbacteriaceae`	8.17852e-05	0.0255514	0.997446	0.997446	1
`Bacteria; Micrococcaceae`	-0.0328562	0.036387	0.366546	0.366546	0.733091
`Bacteria; Microscillaceae`	-0.946185	149.972	0.994966	0.994966	1
`Bacteria; Mitochondria`	-16.9119	3189.2	0.995769	0.995769	1
`Bacteria; Monoglobaceae`	-1.16453	184.58	0.994966	0.994966	1
`Bacteria; Moraxellaceae`	0.00011788	0.000155585	0.448655	0.448655	0.897311
`Bacteria; Muribaculaceae`	-15.139	2399.54	0.994966	0.994966	1
`Bacteria; Mycobacteriaceae`	-2.52316	399.924	0.994966	0.994966	1
`Bacteria; Mycoplasmataceae`	-7.56948	1199.77	0.994966	0.994966	1
`Bacteria; Myxococcaceae`	-15.139	2399.54	0.994966	0.994966	1
`Bacteria; Nakamurellaceae`	-5.04632	799.848	0.994966	0.994966	1
`Bacteria; Neisseriaceae`	-0.0131158	0.040329	0.745014	0.745014	1
`Bacteria; Nitrosomonadaceae`	-15.139	2399.54	0.994966	0.994966	1
`Bacteria; Nitrospiraceae`	-14.9615	2151.48	0.994452	0.994452	1
`Bacteria; Nocardiaceae`	-16.0775	2544.78	0.994959	0.994959	1
`Bacteria; Nocardioidaceae`	-5.49722	1017.5	0.995689	0.995689	1
`Bacteria; Oxalobacteraceae`	-0.18204	0.400656	0.649574	0.649574	1
`Bacteria; Paludibacteraceae`	-7.56948	1199.77	0.994966	0.994966	1
`Bacteria; Pasteurellaceae`	-0.00915911	0.0188915	0.6278	0.6278	1
`Bacteria; Peptostreptococcaceae`	-15.1329	2139.71	0.994357	0.994357	1
`Bacteria; Pirellulaceae`	-15.139	2399.54	0.994966	0.994966	1
`Bacteria; Planococcaceae`	0.112289	0.359256	0.754615	0.754615	1
`Bacteria; Porphyromonadaceae`	-0.1109	0.17087	0.516318	0.516318	1
`Bacteria; Prevotellaceae`	-16.5733	2949.48	0.995517	0.995517	1
`Bacteria; Propionibacteriaceae`	-0.000565951	0.00048425	0.242518	0.285617	0.485035
`Bacteria; Pseudomonadaceae`	0.0419702	0.0402791	0.297419	0.297419	0.594837
`Bacteria; Pseudonocardiaceae`	-15.1124	2221.31	0.994572	0.994572	1
`Bacteria; Pyrinomonadaceae`	-15.139	2399.54	0.994966	0.994966	1
`Bacteria; Rhodanobacteraceae`	-5.04632	799.848	0.994966	0.994966	1
`Bacteria; Rhodocyclaceae`	0.244435	0.266653	0.359313	0.359313	0.718625
`Bacteria; Rubrobacteriaceae`	-7.91167	1655.19	0.996186	0.996186	1
`Bacteria; Ruminococcaceae`	0.641607	0.28726	0.0255131	0.0255131	0.0510262
`Bacteria; Saccharimonadaceae`	-15.7152	2933.66	0.995726	0.995726	1
`Bacteria; Sanguibacteraceae`	-3.78474	599.886	0.994966	0.994966	1
`Bacteria; Selenomonadaceae`	-16.6272	3349.84	0.99604	0.99604	1
`Bacteria; Solirubrobacteraceae`	-14.9114	2098.2	0.99433	0.99433	1
`Bacteria; Sphingobacteriaceae`	-3.78474	599.886	0.994966	0.994966	1
`Bacteria; Spirochaetaceae`	-7.83098	1391.8	0.995511	0.995511	1
`Bacteria; Spirosomaceae`	-1.89237	299.943	0.994966	0.994966	1
`Bacteria; Staphylococcaceae`	-0.000824023	0.000616245	0.181168	0.276759	0.362336
`Bacteria; Streptococcaceae`	-0.0152405	0.0170858	0.372396	0.372396	0.744792
`Bacteria; Streptomycetaceae`	-15.5985	2958.41	0.995793	0.995793	1
`Bacteria; Sutterellaceae`	-15.139	2399.54	0.994966	0.994966	1
`Bacteria; Synergistaceae`	-7.56948	1199.77	0.994966	0.994966	1
`Bacteria; Tannerellaceae`	0.0360449	0.0296666	0.224366	0.224366	0.448732
`Bacteria; Thermaceae`	-15.139	2399.54	0.994966	0.994966	1
`Bacteria; TRA3_20`	-17.6383	3617.35	0.99611	0.99611	1
`Bacteria; Unc. OTU0031`	-15.139	2399.54	0.994966	0.994966	1
`Bacteria; Unc. OTU0107`	-5.04632	799.848	0.994966	0.994966	1
`Bacteria; Unc. OTU0375`	-3.02779	479.909	0.994966	0.994966	1
`Bacteria; Unc. OTU0460`	-15.139	2399.54	0.994966	0.994966	1
`Bacteria; Unc. OTU0742`	-5.04632	799.848	0.994966	0.994966	1
`Bacteria; Unc. OTU1110`	-3.78474	599.886	0.994966	0.994966	1
`Bacteria; Unc. OTU1127`	-3.23595	559.488	0.995385	0.995385	1
`Bacteria; Unc. OTU1134`	-5.04632	799.848	0.994966	0.994966	1
`Bacteria; Unc. OTU1151`	-7.56948	1199.77	0.994966	0.994966	1
`Bacteria; Unc. OTU1166`	-15.139	2399.54	0.994966	0.994966	1
`Bacteria; Unc. OTU1183`	-7.56948	1199.77	0.994966	0.994966	1
`Bacteria; Unc. OTU1198`	-15.0068	2154.43	0.994442	0.994442	1
`Bacteria; Unc. OTU1199`	-1.5139	239.954	0.994966	0.994966	1
`Bacteria; Unc. OTU1587`	-0.841053	133.308	0.994966	0.994966	1
`Bacteria; Unc. OTU1599`	3.64295	479.909	0.993943	0.993943	1
`Bacteria; Unc. OTU1796`	-5.04632	799.848	0.994966	0.994966	1
`Bacteria; Unc. OTU1797`	-2.16271	342.792	0.994966	0.994966	1
`Bacteria; Unc. OTU1818`	-15.5677	2851.79	0.995644	0.995644	1
`Bacteria; Unc. OTU1822`	-7.56948	1199.77	0.994966	0.994966	1
`Bacteria; Veillonellaceae`	-0.122932	0.122699	0.316396	0.316396	0.632791
`Bacteria; Vibrionaceae`	-0.504632	79.9848	0.994966	0.994966	1
`Bacteria; Weeksellaceae`	-0.000654257	0.0459852	0.988648	0.988648	1
`Bacteria; Xanthomonadaceae`	-0.0618157	0.0862827	0.473725	0.473725	0.94745
`Bacteria; Yersiniaceae`	-14.9615	2151.48	0.994452	0.994452	1

## Sheet: 4.4 CESD_linear
Family	Estimate	SE	Unadjusted_pvalue	BH_pvalue	Bonferroni_pvalue
`Bacteria; 67_14`	-1.41328	1.16806	0.23575	0.23575	0.471501
`Bacteria; A4b`	-1.84409	2.13519	0.394624	0.394624	0.789249
`Bacteria; Abditibacteriaceae`	0.66129	6.48358	0.91944	0.91944	1
`Bacteria; Acidithiobacillaceae`	-0.360497	0.764328	0.640588	0.640588	1
`Bacteria; Actinomycetaceae`	-0.462053	0.23936	0.0630624	0.0630624	0.126125
`Bacteria; Aerococcaceae`	0.29543	0.292373	0.320357	0.320357	0.640715
`Bacteria; Aeromonadaceae`	-2.76613	3.20278	0.394624	0.394624	0.789249
`Bacteria; Akkermansiaceae`	-3.46774	6.45372	0.595007	0.595007	1
`Bacteria; Alcaligenaceae`	-1.25761	0.809787	0.130907	0.130907	0.261815
`Bacteria; Alteromonadaceae`	-5.53226	6.40556	0.394624	0.394624	0.789249
`Bacteria; Anaerolineaceae`	-0.154521	0.293051	0.601874	0.601874	1
`Bacteria; Anaerovoracaceae`	-1.01544	0.790997	0.209056	0.209056	0.418112
`Bacteria; Atopobiaceae`	-0.341708	0.474478	0.476991	0.476991	0.953982
`Bacteria; Bacillaceae`	-0.466582	0.737684	0.531855	0.531855	1
`Bacteria; Bacteroidaceae`	-0.0997338	0.140875	0.484434	0.484434	0.968868
`Bacteria; Bifidobacteriaceae`	-0.0978739	0.281644	0.730635	0.730635	1
`Bacteria; Blastocatellaceae`	-0.406872	0.523033	0.442715	0.442715	0.88543
`Bacteria; Bogoriellaceae`	0.59879	0.803182	0.461757	0.461757	0.923515
`Bacteria; Brevibacillaceae`	-0.160394	1.08039	0.882973	0.882973	1
`Bacteria; Brevibacteriaceae`	-4.44253	3.78496	0.249737	0.249737	0.499474
`Bacteria; Burkholderiaceae`	-0.000201774	0.0094731	0.983148	0.983148	1
`Bacteria; Butyricicoccaceae`	0.66129	6.48358	0.91944	0.91944	1
`Bacteria; Campylobacteraceae`	-0.0249933	0.0223078	0.271439	0.271439	0.542879
`Bacteria; Cardiobacteriaceae`	0.284091	2.72104	0.917543	0.917543	1
`Bacteria; Carnobacteriaceae`	7.56416e-06	0.000522976	0.988556	0.988556	1
`Bacteria; Cellulomonadaceae`	-0.866935	1.61343	0.595007	0.595007	1
`Bacteria; Cellvibrionaceae`	-1.73387	3.22686	0.595007	0.595007	1
`Bacteria; Chitinophagaceae`	0.0968354	0.405831	0.81303	0.81303	1
`Bacteria; Clostridiaceae`	-6.56452	6.37298	0.311218	0.311218	0.622436
`Bacteria; Comamonadaceae`	-0.0696525	0.0808765	0.395948	0.395948	0.791896
`Bacteria; Coriobacteriaceae`	0.607034	1.99355	0.76285	0.76285	1
`Bacteria; Corynebacteriaceae`	0.000377285	0.000416086	0.371766	0.371766	0.743531
`Bacteria; Deinococcaceae`	-1.64373	1.97394	0.411587	0.411587	0.823173
`Bacteria; Dermabacteraceae`	0.571356	0.277858	0.0485442	0.0485442	0.0970884
`Bacteria; Dermacoccaceae`	-0.231787	0.315708	0.468538	0.468538	0.937077
`Bacteria; Dietziaceae`	-0.0883583	0.270942	0.746602	0.746602	1
`Bacteria; Eggerthellaceae`	-1.49172	1.44364	0.309718	0.309718	0.619437
`Bacteria; Enterobacteriaceae`	-0.00734826	0.0119192	0.542211	0.542211	1
`Bacteria; Enterococcaceae`	-1.49172	1.44364	0.309718	0.309718	0.619437
`Bacteria; Erwiniaceae`	-1.83553	2.04348	0.376214	0.376214	0.752427
`Bacteria; Erysipelatoclostridiaceae`	-1.89919	1.58366	0.23982	0.23982	0.47964
`Bacteria; Erysipelotrichaceae`	-0.597761	0.980265	0.546589	0.546589	1
`Bacteria; Exiguobacteraceae`	3.90185	1.38079	0.00831049	0.00831049	0.016621
`Bacteria; Family_XI`	-0.000106116	0.00172667	0.951403	0.951403	1
`Bacteria; Flavobacteriaceae`	-0.0273592	0.126995	0.830886	0.830886	1
`Bacteria; Fusobacteriaceae`	-0.254415	0.15727	0.116197	0.116197	0.232394
`Bacteria; Gaiellaceae`	-7.59677	6.33464	0.23982	0.23982	0.47964
`Bacteria; Gemellaceae`	-0.196892	0.136347	0.159089	0.159089	0.318178
`Bacteria; Gemmatimonadaceae`	-0.467984	0.803008	0.564391	0.564391	1
`Bacteria; Geodermatophilaceae`	-0.110578	0.193962	0.572855	0.572855	1
`Bacteria; Haliangiaceae`	-0.577957	1.07562	0.595007	0.595007	1
`Bacteria; Halomonadaceae`	-0.315686	0.180387	0.0903325	0.0903325	0.180665
`Bacteria; Hungateiclostridiaceae`	-7.59677	6.33464	0.23982	0.23982	0.47964
`Bacteria; Hydrogenophilaceae`	-2.43548	6.46944	0.709225	0.709225	1
`Bacteria; Hymenobacteraceae`	-7.59677	6.33464	0.23982	0.23982	0.47964
`Bacteria; Iamiaceae`	0.66129	6.48358	0.91944	0.91944	1
`Bacteria; Ilumatobacteraceae`	-0.137401	0.295651	0.645472	0.645472	1
`Bacteria; Intrasporangiaceae`	0.000158706	0.079179	0.998414	0.998414	1
`Bacteria; Kineosporiaceae`	0.135762	0.979088	0.890644	0.890644	1
`Bacteria; Lachnospiraceae`	-0.119775	0.0691113	0.0933533	0.0933533	0.186707
`Bacteria; Lactobacillaceae`	-0.29122	0.422916	0.496367	0.496367	0.992734
`Bacteria; Leptospiraceae`	1.59677	2.14182	0.461757	0.461757	0.923515
`Bacteria; Leptotrichiaceae`	-0.0690982	0.154584	0.658091	0.658091	1
`Bacteria; Listeriaceae`	-0.633065	0.527887	0.23982	0.23982	0.47964
`Bacteria; Methylophilaceae`	-3.46774	6.45372	0.595007	0.595007	1
`Bacteria; Microbacteriaceae`	0.0102545	0.0637636	0.873313	0.873313	1
`Bacteria; Micrococcaceae`	-0.0548334	0.0656017	0.409846	0.409846	0.819691
`Bacteria; Microscillaceae`	-0.216734	0.403358	0.595007	0.595007	1
`Bacteria; Mitochondria`	0.00254373	0.251319	0.991991	0.991991	1
`Bacteria; Monoglobaceae`	0.130273	0.498256	0.795526	0.795526	1
`Bacteria; Moraxellaceae`	0.0001289	0.000459642	0.781069	0.781069	1
`Bacteria; Muribaculaceae`	-3.46774	6.45372	0.595007	0.595007	1
`Bacteria; Mycobacteriaceae`	-0.577957	1.07562	0.595007	0.595007	1
`Bacteria; Mycoplasmataceae`	-3.79839	3.16732	0.23982	0.23982	0.47964
`Bacteria; Myxococcaceae`	-3.46774	6.45372	0.595007	0.595007	1
`Bacteria; Nakamurellaceae`	1.94086	2.13232	0.369968	0.369968	0.739936
`Bacteria; Neisseriaceae`	-0.115079	0.0839899	0.180806	0.180806	0.361613
`Bacteria; Nitrosomonadaceae`	1.69355	6.47733	0.795526	0.795526	1
`Bacteria; Nitrospiraceae`	0.0938986	0.71846	0.89689	0.89689	1
`Bacteria; Nocardiaceae`	-0.633308	0.481749	0.198606	0.198606	0.397211
`Bacteria; Nocardioidaceae`	-0.146128	0.234251	0.537468	0.537468	1
`Bacteria; Oxalobacteraceae`	-0.120633	0.185355	0.520113	0.520113	1
`Bacteria; Paludibacteraceae`	0.846774	3.23866	0.795526	0.795526	1
`Bacteria; Pasteurellaceae`	-0.0509152	0.0357141	0.164297	0.164297	0.328594
`Bacteria; Peptostreptococcaceae`	-0.0952696	0.243116	0.697926	0.697926	1
`Bacteria; Pirellulaceae`	-3.46774	6.45372	0.595007	0.595007	1
`Bacteria; Planococcaceae`	1.06645	0.942652	0.266878	0.266878	0.533756
`Bacteria; Porphyromonadaceae`	-0.0120482	0.00942048	0.210724	0.210724	0.421448
`Bacteria; Prevotellaceae`	-0.070479	0.0318867	0.0348546	0.0348546	0.0697091
`Bacteria; Propionibacteriaceae`	-0.000335387	0.00084106	0.692889	0.692889	1
`Bacteria; Pseudomonadaceae`	-0.0679237	0.116857	0.565409	0.565409	1
`Bacteria; Pseudonocardiaceae`	-0.315269	0.474285	0.511305	0.511305	1
`Bacteria; Pyrinomonadaceae`	-7.59677	6.33464	0.23982	0.23982	0.47964
`Bacteria; Rhodanobacteraceae`	-1.15591	2.15124	0.595007	0.595007	1
`Bacteria; Rhodocyclaceae`	1.50391	0.749085	0.0537604	0.0537604	0.107521
`Bacteria; Rubrobacteriaceae`	-1.49172	1.44364	0.309718	0.309718	0.619437
`Bacteria; Ruminococcaceae`	1.92427	0.507681	0.000677141	0.000677141	0.00135428
`Bacteria; Saccharimonadaceae`	-0.73046	0.751289	0.338688	0.338688	0.677376
`Bacteria; Sanguibacteraceae`	-0.866935	1.61343	0.595007	0.595007	1
`Bacteria; Selenomonadaceae`	-1.67169	1.71214	0.336686	0.336686	0.673372
`Bacteria; Solirubrobacteraceae`	-0.192519	0.322443	0.554945	0.554945	1
`Bacteria; Sphingobacteriaceae`	-0.866935	1.61343	0.595007	0.595007	1
`Bacteria; Spirochaetaceae`	-0.67246	0.757268	0.381601	0.381601	0.763202
`Bacteria; Spirosomaceae`	-0.691532	0.800695	0.394624	0.394624	0.789249
`Bacteria; Staphylococcaceae`	-0.00123816	0.000875765	0.167714	0.167714	0.335428
`Bacteria; Streptococcaceae`	-0.0103004	0.00867896	0.24461	0.24461	0.489219
`Bacteria; Streptomycetaceae`	-0.305413	0.537082	0.573825	0.573825	1
`Bacteria; Sutterellaceae`	-7.59677	6.33464	0.23982	0.23982	0.47964
`Bacteria; Synergistaceae`	-3.79839	3.16732	0.23982	0.23982	0.47964
`Bacteria; Tannerellaceae`	0.00597228	0.0849365	0.94441	0.94441	1
`Bacteria; Thermaceae`	-6.56452	6.37298	0.311218	0.311218	0.622436
`Bacteria; TRA3_20`	0.00215254	0.0576076	0.970441	0.970441	1
`Bacteria; Unc. OTU0031`	-5.53226	6.40556	0.394624	0.394624	0.789249
`Bacteria; Unc. OTU0107`	-1.15591	2.15124	0.595007	0.595007	1
`Bacteria; Unc. OTU0375`	-0.693548	1.29074	0.595007	0.595007	1
`Bacteria; Unc. OTU0460`	-2.43548	6.46944	0.709225	0.709225	1
`Bacteria; Unc. OTU0742`	-2.53226	2.11155	0.23982	0.23982	0.47964
`Bacteria; Unc. OTU1110`	-0.866935	1.61343	0.595007	0.595007	1
`Bacteria; Unc. OTU1127`	-0.716667	0.923006	0.443563	0.443563	0.887127
`Bacteria; Unc. OTU1134`	-1.15591	2.15124	0.595007	0.595007	1
`Bacteria; Unc. OTU1151`	-3.28226	3.18649	0.311218	0.311218	0.622436
`Bacteria; Unc. OTU1166`	-7.59677	6.33464	0.23982	0.23982	0.47964
`Bacteria; Unc. OTU1183`	2.91129	3.19849	0.369968	0.369968	0.739936
`Bacteria; Unc. OTU1198`	-0.322816	1.7778	0.857133	0.857133	1
`Bacteria; Unc. OTU1199`	-0.346774	0.645372	0.595007	0.595007	1
`Bacteria; Unc. OTU1587`	0.266129	0.35697	0.461757	0.461757	0.923515
`Bacteria; Unc. OTU1599`	0.958065	1.28509	0.461757	0.461757	0.923515
`Bacteria; Unc. OTU1796`	-1.15591	2.15124	0.595007	0.595007	1
`Bacteria; Unc. OTU1797`	-0.495392	0.92196	0.595007	0.595007	1
`Bacteria; Unc. OTU1818`	-1.32812	1.28007	0.307776	0.307776	0.615552
`Bacteria; Unc. OTU1822`	0.846774	3.23866	0.795526	0.795526	1
`Bacteria; Veillonellaceae`	-0.336626	0.171122	0.0584719	0.0584719	0.116944
`Bacteria; Vibrionaceae`	-0.253226	0.211155	0.23982	0.23982	0.47964
`Bacteria; Weeksellaceae`	-0.0275593	0.113313	0.809495	0.809495	1
`Bacteria; Xanthomonadaceae`	-0.0425969	0.0500928	0.401862	0.401862	0.803723
`Bacteria; Yersiniaceae`	-0.907686	0.699296	0.204179	0.204179	0.408358

## Sheet: 4.5 PCL_linear
Family	Estimate	SE	Unadjusted_pvalue	BH_pvalue	Bonferroni_pvalue
`Bacteria; 67_14`	-3.1899	2.61655	0.232296	0.232296	0.464592
`Bacteria; A4b`	-2.51613	4.82196	0.605637	0.605637	1
`Bacteria; Abditibacteriaceae`	-7.54839	14.4659	0.605637	0.605637	1
`Bacteria; Acidithiobacillaceae`	-1.85553	1.68539	0.279674	0.279674	0.559347
`Bacteria; Actinomycetaceae`	-0.728593	0.552938	0.197586	0.197586	0.395173
`Bacteria; Aerococcaceae`	0.257933	0.664559	0.700663	0.700663	1
`Bacteria; Aeromonadaceae`	-3.77419	7.23295	0.605637	0.605637	1
`Bacteria; Akkermansiaceae`	-13.7419	14.3132	0.344684	0.344684	0.689368
`Bacteria; Alcaligenaceae`	-1.80435	1.85717	0.33904	0.33904	0.67808
`Bacteria; Alteromonadaceae`	-7.54839	14.4659	0.605637	0.605637	1
`Bacteria; Anaerolineaceae`	-0.51383	0.653023	0.437543	0.437543	0.875086
`Bacteria; Anaerovoracaceae`	-0.519494	1.81809	0.777044	0.777044	1
`Bacteria; Atopobiaceae`	-1.16022	1.05127	0.278522	0.278522	0.557044
`Bacteria; Bacillaceae`	-2.01184	1.623	0.224738	0.224738	0.449476
`Bacteria; Bacteroidaceae`	-0.245825	0.315128	0.441457	0.441457	0.882913
`Bacteria; Bifidobacteriaceae`	-0.359238	0.628987	0.572161	0.572161	1
`Bacteria; Blastocatellaceae`	-1.36802	1.15716	0.246407	0.246407	0.492814
`Bacteria; Bogoriellaceae`	1.25	1.80203	0.49323	0.49323	0.986461
`Bacteria; Brevibacillaceae`	0.0537634	2.42188	0.982436	0.982436	1
`Bacteria; Brevibacteriaceae`	0.758621	8.67307	0.93088	0.93088	1
`Bacteria; Burkholderiaceae`	0.015418	0.0210407	0.469387	0.469387	0.938773
`Bacteria; Butyricicoccaceae`	-7.54839	14.4659	0.605637	0.605637	1
`Bacteria; Campylobacteraceae`	-0.0488301	0.0502392	0.338846	0.338846	0.677693
`Bacteria; Cardiobacteriaceae`	3.40909	6.06678	0.57834	0.57834	1
`Bacteria; Carnobacteriaceae`	0.00137968	0.00114454	0.237453	0.237453	0.474906
`Bacteria; Cellulomonadaceae`	-3.43548	3.57829	0.344684	0.344684	0.689368
`Bacteria; Cellvibrionaceae`	-6.87097	7.15658	0.344684	0.344684	0.689368
`Bacteria; Chitinophagaceae`	-0.575696	0.90419	0.52915	0.52915	1
`Bacteria; Clostridiaceae`	-13.7419	14.3132	0.344684	0.344684	0.689368
`Bacteria; Comamonadaceae`	-0.198584	0.179842	0.27828	0.27828	0.556559
`Bacteria; Coriobacteriaceae`	-2.50153	4.45082	0.578265	0.578265	1
`Bacteria; Corynebacteriaceae`	0.000857358	0.000932033	0.364973	0.364973	0.729946
`Bacteria; Deinococcaceae`	-5.53517	4.35856	0.213864	0.213864	0.427728
`Bacteria; Dermabacteraceae`	0.533685	0.657901	0.423644	0.423644	0.847288
`Bacteria; Dermacoccaceae`	-0.91594	0.693924	0.196838	0.196838	0.393676
`Bacteria; Dietziaceae`	-0.64798	0.596606	0.286081	0.286081	0.572162
`Bacteria; Eggerthellaceae`	-1.7947	3.27573	0.587829	0.587829	1
`Bacteria; Enterobacteriaceae`	-0.0217463	0.0265833	0.419783	0.419783	0.839565
`Bacteria; Enterococcaceae`	-4.01987	3.20922	0.220028	0.220028	0.440057
`Bacteria; Erwiniaceae`	-5.39474	4.53462	0.243504	0.243504	0.487007
`Bacteria; Erysipelatoclostridiaceae`	0.435484	3.63198	0.90536	0.90536	1
`Bacteria; Erysipelotrichaceae`	-1.60896	2.19061	0.46836	0.46836	0.936721
`Bacteria; Exiguobacteraceae`	5.34074	3.34237	0.120548	0.120548	0.241097
`Bacteria; Family_XI`	0.0011228	0.00386406	0.773376	0.773376	1
`Bacteria; Flavobacteriaceae`	0.0376685	0.284717	0.895629	0.895629	1
`Bacteria; Fusobacteriaceae`	-0.3445	0.36205	0.34894	0.34894	0.69788
`Bacteria; Gaiellaceae`	1.74194	14.5279	0.90536	0.90536	1
`Bacteria; Gemellaceae`	-0.324507	0.310373	0.304125	0.304125	0.608249
`Bacteria; Gemmatimonadaceae`	-1.86993	1.7771	0.301092	0.301092	0.602183
`Bacteria; Geodermatophilaceae`	-0.516643	0.426691	0.23542	0.23542	0.47084
`Bacteria; Haliangiaceae`	-2.29032	2.38553	0.344684	0.344684	0.689368
`Bacteria; Halomonadaceae`	-0.237077	0.422142	0.578557	0.578557	1
`Bacteria; Hungateiclostridiaceae`	1.74194	14.5279	0.90536	0.90536	1
`Bacteria; Hydrogenophilaceae`	-10.6452	14.4008	0.465528	0.465528	0.931055
`Bacteria; Hymenobacteraceae`	1.74194	14.5279	0.90536	0.90536	1
`Bacteria; Iamiaceae`	-7.54839	14.4659	0.605637	0.605637	1
`Bacteria; Ilumatobacteraceae`	0.6917	0.652794	0.297784	0.297784	0.595568
`Bacteria; Intrasporangiaceae`	-0.118596	0.176104	0.505819	0.505819	1
`Bacteria; Kineosporiaceae`	0.710817	2.19088	0.747853	0.747853	1
`Bacteria; Lachnospiraceae`	-0.220173	0.157385	0.172084	0.172084	0.344168
`Bacteria; Lactobacillaceae`	-0.680418	0.947049	0.478032	0.478032	0.956063
`Bacteria; Leptospiraceae`	7.11828	4.66619	0.137609	0.137609	0.275218
`Bacteria; Leptotrichiaceae`	-0.243989	0.344689	0.484501	0.484501	0.969002
`Bacteria; Listeriaceae`	-0.801075	1.20208	0.510245	0.510245	1
`Bacteria; Methylophilaceae`	-5.48387	14.4969	0.707886	0.707886	1
`Bacteria; Microbacteriaceae`	-0.0941102	0.141911	0.512291	0.512291	1
`Bacteria; Micrococcaceae`	-0.251426	0.141445	0.0856159	0.0856159	0.171232
`Bacteria; Microscillaceae`	-0.858871	0.894573	0.344684	0.344684	0.689368
`Bacteria; Mitochondria`	-0.242357	0.561434	0.669065	0.669065	1
`Bacteria; Monoglobaceae`	-0.342432	1.11605	0.761096	0.761096	1
`Bacteria; Moraxellaceae`	-0.000463877	0.00102787	0.655018	0.655018	1
`Bacteria; Muribaculaceae`	-13.7419	14.3132	0.344684	0.344684	0.689368
`Bacteria; Mycobacteriaceae`	-2.29032	2.38553	0.344684	0.344684	0.689368
`Bacteria; Mycoplasmataceae`	-4.80645	7.21251	0.510245	0.510245	1
`Bacteria; Myxococcaceae`	-13.7419	14.3132	0.344684	0.344684	0.689368
`Bacteria; Nakamurellaceae`	-2.51613	4.82196	0.605637	0.605637	1
`Bacteria; Neisseriaceae`	-0.150709	0.192049	0.438757	0.438757	0.877514
`Bacteria; Nitrosomonadaceae`	2.77419	14.5226	0.849792	0.849792	1
`Bacteria; Nitrospiraceae`	-0.610143	1.60658	0.706786	0.706786	1
`Bacteria; Nocardiaceae`	-0.0922613	1.11007	0.934314	0.934314	1
`Bacteria; Nocardioidaceae`	-0.506396	0.520169	0.338078	0.338078	0.676157
`Bacteria; Oxalobacteraceae`	-0.470025	0.409381	0.259985	0.259985	0.519969
`Bacteria; Paludibacteraceae`	1.3871	7.26128	0.849792	0.849792	1
`Bacteria; Pasteurellaceae`	-0.112284	0.0801161	0.171321	0.171321	0.342642
`Bacteria; Peptostreptococcaceae`	-0.379073	0.541783	0.489519	0.489519	0.979038
`Bacteria; Pirellulaceae`	-13.7419	14.3132	0.344684	0.344684	0.689368
`Bacteria; Planococcaceae`	0.17484	2.15672	0.935927	0.935927	1
`Bacteria; Porphyromonadaceae`	0.00138037	0.0216765	0.949647	0.949647	1
`Bacteria; Prevotellaceae`	-0.135137	0.0729958	0.0739936	0.0739936	0.147987
`Bacteria; Propionibacteriaceae`	-0.00264932	0.00182674	0.157352	0.157352	0.314704
`Bacteria; Pseudomonadaceae`	0.208983	0.260552	0.428816	0.428816	0.857632
`Bacteria; Pseudonocardiaceae`	-1.42427	1.03855	0.180422	0.180422	0.360844
`Bacteria; Pyrinomonadaceae`	1.74194	14.5279	0.90536	0.90536	1
`Bacteria; Rhodanobacteraceae`	-4.58065	4.77105	0.344684	0.344684	0.689368
`Bacteria; Rhodocyclaceae`	-0.328125	1.78681	0.855534	0.855534	1
`Bacteria; Rubrobacteriaceae`	-2.96026	3.24741	0.369258	0.369258	0.738516
`Bacteria; Ruminococcaceae`	2.16959	1.32557	0.112137	0.112137	0.224275
`Bacteria; Saccharimonadaceae`	-0.590442	1.70646	0.731754	0.731754	1
`Bacteria; Sanguibacteraceae`	-3.43548	3.57829	0.344684	0.344684	0.689368
`Bacteria; Selenomonadaceae`	-1.20186	3.89099	0.759546	0.759546	1
`Bacteria; Solirubrobacteraceae`	-0.716811	0.714954	0.324074	0.324074	0.648149
`Bacteria; Sphingobacteriaceae`	-1.37097	3.62421	0.707886	0.707886	1
`Bacteria; Spirochaetaceae`	-2.07404	1.67688	0.225739	0.225739	0.451478
`Bacteria; Spirosomaceae`	-0.943548	1.80824	0.605637	0.605637	1
`Bacteria; Staphylococcaceae`	-0.00251757	0.00197399	0.211968	0.211968	0.423935
`Bacteria; Streptococcaceae`	-0.0196986	0.0195721	0.322243	0.322243	0.644486
`Bacteria; Streptomycetaceae`	-1.20286	1.1899	0.320153	0.320153	0.640306
`Bacteria; Sutterellaceae`	1.74194	14.5279	0.90536	0.90536	1
`Bacteria; Synergistaceae`	0.870968	7.26395	0.90536	0.90536	1
`Bacteria; Tannerellaceae`	0.315385	0.181429	0.0924072	0.0924072	0.184814
`Bacteria; Thermaceae`	-13.7419	14.3132	0.344684	0.344684	0.689368
`Bacteria; TRA3_20`	0.0382952	0.128905	0.768452	0.768452	1
`Bacteria; Unc. OTU0031`	-7.54839	14.4659	0.605637	0.605637	1
`Bacteria; Unc. OTU0107`	-4.58065	4.77105	0.344684	0.344684	0.689368
`Bacteria; Unc. OTU0375`	-2.74839	2.86263	0.344684	0.344684	0.689368
`Bacteria; Unc. OTU0460`	-10.6452	14.4008	0.465528	0.465528	0.931055
`Bacteria; Unc. OTU0742`	-3.2043	4.80834	0.510245	0.510245	1
`Bacteria; Unc. OTU1110`	-3.43548	3.57829	0.344684	0.344684	0.689368
`Bacteria; Unc. OTU1127`	-2.52	2.03772	0.225803	0.225803	0.451605
`Bacteria; Unc. OTU1134`	-4.58065	4.77105	0.344684	0.344684	0.689368
`Bacteria; Unc. OTU1151`	-6.87097	7.15658	0.344684	0.344684	0.689368
`Bacteria; Unc. OTU1166`	1.74194	14.5279	0.90536	0.90536	1
`Bacteria; Unc. OTU1183`	-3.77419	7.23295	0.605637	0.605637	1
`Bacteria; Unc. OTU1198`	0.320388	3.98559	0.936464	0.936464	1
`Bacteria; Unc. OTU1199`	-0.96129	1.4425	0.510245	0.510245	1
`Bacteria; Unc. OTU1587`	1.18638	0.777699	0.137609	0.137609	0.275218
`Bacteria; Unc. OTU1599`	2	2.88325	0.49323	0.49323	0.986461
`Bacteria; Unc. OTU1796`	-4.58065	4.77105	0.344684	0.344684	0.689368
`Bacteria; Unc. OTU1797`	-1.96313	2.04474	0.344684	0.344684	0.689368
`Bacteria; Unc. OTU1818`	-1.14583	2.91199	0.696741	0.696741	1
`Bacteria; Unc. OTU1822`	1.3871	7.26128	0.849792	0.849792	1
`Bacteria; Veillonellaceae`	-0.441937	0.399376	0.277276	0.277276	0.554551
`Bacteria; Vibrionaceae`	-0.32043	0.480834	0.510245	0.510245	1
`Bacteria; Weeksellaceae`	-0.0704847	0.253845	0.783171	0.783171	1
`Bacteria; Xanthomonadaceae`	-0.136079	0.110846	0.229129	0.229129	0.458258
`Bacteria; Yersiniaceae`	-1.15531	1.59656	0.474902	0.474902	0.949805

## Sheet: 4.6 ASI_linear
Family	Estimate	SE	Unadjusted_pvalue	BH_pvalue	Bonferroni_pvalue
`Bacteria; 67_14`	-1.9528	1.52861	0.211225	0.211225	0.42245
`Bacteria; A4b`	-3.04301	2.78139	0.282635	0.282635	0.565271
`Bacteria; Abditibacteriaceae`	-1.90323	8.50191	0.824385	0.824385	1
`Bacteria; Acidithiobacillaceae`	-0.639729	0.999838	0.527138	0.527138	1
`Bacteria; Actinomycetaceae`	-0.38831	0.325382	0.242067	0.242067	0.484134
`Bacteria; Aerococcaceae`	0.219284	0.388056	0.576219	0.576219	1
`Bacteria; Aeromonadaceae`	-4.56452	4.17209	0.282635	0.282635	0.565271
`Bacteria; Akkermansiaceae`	-5	8.4599	0.558932	0.558932	1
`Bacteria; Alcaligenaceae`	-1.68913	1.06053	0.121707	0.121707	0.243414
`Bacteria; Alteromonadaceae`	-9.12903	8.34417	0.282635	0.282635	0.565271
`Bacteria; Anaerolineaceae`	-0.421809	0.378556	0.274017	0.274017	0.548033
`Bacteria; Anaerovoracaceae`	-0.906835	1.05311	0.396013	0.396013	0.792026
`Bacteria; Atopobiaceae`	-0.159171	0.627281	0.801422	0.801422	1
`Bacteria; Bacillaceae`	-0.868866	0.961398	0.373327	0.373327	0.746653
`Bacteria; Bacteroidaceae`	-0.141084	0.1846	0.450679	0.450679	0.901358
`Bacteria; Bifidobacteriaceae`	-0.204545	0.368419	0.582876	0.582876	1
`Bacteria; Blastocatellaceae`	-0.39499	0.689433	0.570968	0.570968	1
`Bacteria; Bogoriellaceae`	1.95565	1.00191	0.0603366	0.0603366	0.120673
`Bacteria; Brevibacillaceae`	-0.413978	1.41615	0.772049	0.772049	1
`Bacteria; Brevibacteriaceae`	-1.66667	5.07013	0.744649	0.744649	1
`Bacteria; Burkholderiaceae`	0.00890104	0.0123237	0.475721	0.475721	0.951442
`Bacteria; Butyricicoccaceae`	-1.90323	8.50191	0.824385	0.824385	1
`Bacteria; Campylobacteraceae`	-0.00211426	0.0298752	0.944051	0.944051	1
`Bacteria; Cardiobacteriaceae`	-3.34091	3.51863	0.349958	0.349958	0.699916
`Bacteria; Carnobacteriaceae`	0.000905069	0.000666042	0.184316	0.184316	0.368631
`Bacteria; Cellulomonadaceae`	-1.25	2.11497	0.558932	0.558932	1
`Bacteria; Cellvibrionaceae`	-2.5	4.22995	0.558932	0.558932	1
`Bacteria; Chitinophagaceae`	-0.346076	0.529265	0.51817	0.51817	1
`Bacteria; Clostridiaceae`	0.16129	8.50896	0.985002	0.985002	1
`Bacteria; Comamonadaceae`	-0.0858926	0.106277	0.425338	0.425338	0.850677
`Bacteria; Coriobacteriaceae`	-1.29358	2.60924	0.623671	0.623671	1
`Bacteria; Corynebacteriaceae`	0.000156758	0.000552664	0.778634	0.778634	1
`Bacteria; Deinococcaceae`	-2.37003	2.58393	0.366342	0.366342	0.732685
`Bacteria; Dermabacteraceae`	0.102912	0.388989	0.793155	0.793155	1
`Bacteria; Dermacoccaceae`	-0.345268	0.413186	0.409973	0.409973	0.819947
`Bacteria; Dietziaceae`	-0.283639	0.352366	0.427179	0.427179	0.854358
`Bacteria; Eggerthellaceae`	-0.798013	1.92219	0.680981	0.680981	1
`Bacteria; Enterobacteriaceae`	-0.000917112	0.0157379	0.953917	0.953917	1
`Bacteria; Enterococcaceae`	-1.22185	1.91476	0.528234	0.528234	1
`Bacteria; Erwiniaceae`	-1.72368	2.69892	0.527893	0.527893	1
`Bacteria; Erysipelatoclostridiaceae`	0.556452	2.12482	0.795203	0.795203	1
`Bacteria; Erysipelotrichaceae`	-1.11791	1.27802	0.388676	0.388676	0.777353
`Bacteria; Exiguobacteraceae`	2.6037	1.98255	0.199035	0.199035	0.39807
`Bacteria; Family_XI`	-0.000739226	0.0022618	0.746065	0.746065	1
`Bacteria; Flavobacteriaceae`	-0.153053	0.16441	0.359325	0.359325	0.718649
`Bacteria; Fusobacteriaceae`	-0.245936	0.21044	0.251738	0.251738	0.503476
`Bacteria; Gaiellaceae`	2.22581	8.4993	0.795203	0.795203	1
`Bacteria; Gemellaceae`	-0.240894	0.17972	0.190184	0.190184	0.380367
`Bacteria; Gemmatimonadaceae`	-0.665833	1.05263	0.531825	0.531825	1
`Bacteria; Geodermatophilaceae`	-0.217772	0.252778	0.395788	0.395788	0.791577
`Bacteria; Haliangiaceae`	-0.833333	1.40998	0.558932	0.558932	1
`Bacteria; Halomonadaceae`	-0.179005	0.246327	0.473046	0.473046	0.946091
`Bacteria; Hungateiclostridiaceae`	2.22581	8.4993	0.795203	0.795203	1
`Bacteria; Hydrogenophilaceae`	-2.93548	8.49211	0.732002	0.732002	1
`Bacteria; Hymenobacteraceae`	2.22581	8.4993	0.795203	0.795203	1
`Bacteria; Iamiaceae`	-1.90323	8.50191	0.824385	0.824385	1
`Bacteria; Ilumatobacteraceae`	0.893564	0.353509	0.0169831	0.0169831	0.0339662
`Bacteria; Intrasporangiaceae`	-0.0209588	0.103826	0.841385	0.841385	1
`Bacteria; Kineosporiaceae`	1.5872	1.25204	0.214661	0.214661	0.429323
`Bacteria; Lachnospiraceae`	-0.140277	0.0916041	0.136162	0.136162	0.272325
`Bacteria; Lactobacillaceae`	-0.754704	0.542067	0.174076	0.174076	0.348151
`Bacteria; Leptospiraceae`	1.77419	2.81778	0.533695	0.533695	1
`Bacteria; Leptotrichiaceae`	-0.185363	0.200681	0.363029	0.363029	0.726059
`Bacteria; Listeriaceae`	-0.674731	0.698301	0.341646	0.341646	0.683292
`Bacteria; Methylophilaceae`	-3.96774	8.47812	0.643168	0.643168	1
`Bacteria; Microbacteriaceae`	-0.0322587	0.083497	0.701968	0.701968	1
`Bacteria; Micrococcaceae`	-0.127517	0.0839069	0.139045	0.139045	0.27809
`Bacteria; Microscillaceae`	-0.3125	0.528744	0.558932	0.558932	1
`Bacteria; Mitochondria`	-0.305199	0.325032	0.355239	0.355239	0.710478
`Bacteria; Monoglobaceae`	-0.384615	0.650761	0.558932	0.558932	1
`Bacteria; Moraxellaceae`	0.000328873	0.000600925	0.588237	0.588237	1
`Bacteria; Muribaculaceae`	-5	8.4599	0.558932	0.558932	1
`Bacteria; Mycobacteriaceae`	-0.833333	1.40998	0.558932	0.558932	1
`Bacteria; Mycoplasmataceae`	-4.04839	4.18981	0.341646	0.341646	0.683292
`Bacteria; Myxococcaceae`	-5	8.4599	0.558932	0.558932	1
`Bacteria; Nakamurellaceae`	-1.32258	2.82604	0.643168	0.643168	1
`Bacteria; Neisseriaceae`	-0.0979754	0.112188	0.389427	0.389427	0.778854
`Bacteria; Nitrosomonadaceae`	-3.96774	8.47812	0.643168	0.643168	1
`Bacteria; Nitrospiraceae`	-0.652139	0.935461	0.491088	0.491088	0.982176
`Bacteria; Nocardiaceae`	0.0702316	0.649961	0.914671	0.914671	1
`Bacteria; Nocardioidaceae`	-0.229831	0.306505	0.459189	0.459189	0.918378
`Bacteria; Oxalobacteraceae`	-0.224696	0.241467	0.359517	0.359517	0.719034
`Bacteria; Paludibacteraceae`	-1.98387	4.23906	0.643168	0.643168	1
`Bacteria; Pasteurellaceae`	-0.0617878	0.0470919	0.199449	0.199449	0.398898
`Bacteria; Peptostreptococcaceae`	-0.249419	0.316566	0.436943	0.436943	0.873886
`Bacteria; Pirellulaceae`	-5	8.4599	0.558932	0.558932	1
`Bacteria; Planococcaceae`	-0.55366	1.25898	0.663255	0.663255	1
`Bacteria; Porphyromonadaceae`	0.0021722	0.0126876	0.86521	0.86521	1
`Bacteria; Prevotellaceae`	-0.0755753	0.0429574	0.0887215	0.0887215	0.177443
`Bacteria; Propionibacteriaceae`	-0.00207408	0.00103972	0.0552144	0.0552144	0.110429
`Bacteria; Pseudomonadaceae`	0.222797	0.148734	0.144595	0.144595	0.28919
`Bacteria; Pseudonocardiaceae`	-0.663456	0.615094	0.289351	0.289351	0.578702
`Bacteria; Pyrinomonadaceae`	2.22581	8.4993	0.795203	0.795203	1
`Bacteria; Rhodanobacteraceae`	-1.66667	2.81997	0.558932	0.558932	1
`Bacteria; Rhodocyclaceae`	0.601563	1.0411	0.567701	0.567701	1
`Bacteria; Rubrobacteriaceae`	-2.38742	1.87778	0.213355	0.213355	0.42671
`Bacteria; Ruminococcaceae`	1.45088	0.765584	0.0677485	0.0677485	0.135497
`Bacteria; Saccharimonadaceae`	-0.476552	0.99744	0.636273	0.636273	1
`Bacteria; Sanguibacteraceae`	-1.25	2.11497	0.558932	0.558932	1
`Bacteria; Selenomonadaceae`	-1.18097	2.27182	0.606993	0.606993	1
`Bacteria; Solirubrobacteraceae`	-0.254943	0.423052	0.551285	0.551285	1
`Bacteria; Sphingobacteriaceae`	-0.991935	2.11953	0.643168	0.643168	1
`Bacteria; Spirochaetaceae`	-1.59955	0.963345	0.10725	0.10725	0.2145
`Bacteria; Spirosomaceae`	-1.14113	1.04302	0.282635	0.282635	0.565271
`Bacteria; Staphylococcaceae`	-0.00156556	0.00115188	0.184234	0.184234	0.368469
`Bacteria; Streptococcaceae`	-0.0138193	0.0113761	0.233929	0.233929	0.467858
`Bacteria; Streptomycetaceae`	-0.472154	0.703265	0.50712	0.50712	1
`Bacteria; Sutterellaceae`	2.22581	8.4993	0.795203	0.795203	1
`Bacteria; Synergistaceae`	1.1129	4.24965	0.795203	0.795203	1
`Bacteria; Tannerellaceae`	0.270408	0.09993	0.0111233	0.0111233	0.0222467
`Bacteria; Thermaceae`	0.16129	8.50896	0.985002	0.985002	1
`Bacteria; TRA3_20`	-0.0288016	0.0754094	0.705201	0.705201	1
`Bacteria; Unc. OTU0031`	-9.12903	8.34417	0.282635	0.282635	0.565271
`Bacteria; Unc. OTU0107`	-1.66667	2.81997	0.558932	0.558932	1
`Bacteria; Unc. OTU0375`	-1	1.69198	0.558932	0.558932	1
`Bacteria; Unc. OTU0460`	-2.93548	8.49211	0.732002	0.732002	1
`Bacteria; Unc. OTU0742`	-2.69892	2.79321	0.341646	0.341646	0.683292
`Bacteria; Unc. OTU1110`	-1.25	2.11497	0.558932	0.558932	1
`Bacteria; Unc. OTU1127`	-1.46	1.19385	0.230875	0.230875	0.46175
`Bacteria; Unc. OTU1134`	-1.66667	2.81997	0.558932	0.558932	1
`Bacteria; Unc. OTU1151`	0.0806452	4.25448	0.985002	0.985002	1
`Bacteria; Unc. OTU1166`	2.22581	8.4993	0.795203	0.795203	1
`Bacteria; Unc. OTU1183`	-1.98387	4.23906	0.643168	0.643168	1
`Bacteria; Unc. OTU1198`	-0.859223	2.32878	0.71475	0.71475	1
`Bacteria; Unc. OTU1199`	-0.5	0.84599	0.558932	0.558932	1
`Bacteria; Unc. OTU1587`	0.295699	0.46963	0.533695	0.533695	1
`Bacteria; Unc. OTU1599`	3.12903	1.60305	0.0603366	0.0603366	0.120673
`Bacteria; Unc. OTU1796`	-1.66667	2.81997	0.558932	0.558932	1
`Bacteria; Unc. OTU1797`	-0.714286	1.20856	0.558932	0.558932	1
`Bacteria; Unc. OTU1818`	-1.69792	1.6812	0.320599	0.320599	0.641198
`Bacteria; Unc. OTU1822`	-1.98387	4.23906	0.643168	0.643168	1
`Bacteria; Veillonellaceae`	-0.200629	0.235755	0.401508	0.401508	0.803016
`Bacteria; Vibrionaceae`	-0.269892	0.279321	0.341646	0.341646	0.683292
`Bacteria; Weeksellaceae`	-0.122031	0.147155	0.413505	0.413505	0.827009
`Bacteria; Xanthomonadaceae`	-0.0978022	0.0640761	0.137399	0.137399	0.274798
`Bacteria; Yersiniaceae`	-1.00713	0.924907	0.284868	0.284868	0.569736

## Sheet: 4.7 Family_LMM
	Family	Estimate	SE	Unadjusted_pvalue	BH_pvalue	Bonferroni_pvalue
ExposurePre	`Bacteria; 67_14`	0.15625	0.185048	0.401706	0.401706	0.803411
ExposurePre1	`Bacteria; A4b`	0.09375	0.09375	0.321198	0.642395	0.642395
ExposurePre2	`Bacteria; Abditibacteriaceae`	-0.0625	0.0988212	0.529415	0.529415	1
ExposurePre3	`Bacteria; Acidithiobacillaceae`	0.34375	0.264153	0.197961	0.395923	0.395923
ExposurePre4	`Bacteria; Acidothermaceae`	-0.0625	0.0434755	0.155578	0.155578	0.311157
ExposurePre5	`Bacteria; Actinomycetaceae`	-2.41592	3.80082	0.529499	0.529499	1
ExposurePre6	`Bacteria; Aerococcaceae`	-3.20029	3.2351	0.32991	0.32991	0.65982
ExposurePre7	`Bacteria; Aeromonadaceae`	-0.0625	0.0972142	0.522653	0.522653	1
ExposurePre8	`Bacteria; Akkermansiaceae`	-0.0625	0.0609692	0.309295	0.309295	0.61859
ExposurePre9	`Bacteria; Alcaligenaceae`	-1.28125	1.28135	0.321234	0.321234	0.642469
ExposurePre10	`Bacteria; Alcanivoracaceae`	-0.0625	0.0625	0.321197	0.321197	0.642395
ExposurePre11	`Bacteria; Alcanivoracaceae1`	-0.09375	0.09375	0.321197	0.321197	0.642395
ExposurePre12	`Bacteria; Alicyclobacillaceae`	-0.0625	0.0625	0.321197	0.321197	0.642395
ExposurePre13	`Bacteria; Alteromonadaceae`	-0.15625	0.190086	0.41423	0.41423	0.82846
ExposurePre14	`Bacteria; Amoebophilaceae`	-0.09375	0.09375	0.321197	0.321197	0.642395
ExposurePre15	`Bacteria; Anaerolineaceae`	0.34375	0.783987	0.662574	0.662574	1
ExposurePre16	`Bacteria; Anaerovoracaceae`	0.313312	0.24436	0.208909	0.417817	0.417817
ExposurePre17	`Bacteria; Atopobiaceae`	-1.63156	2.25527	0.474619	0.474619	0.949237
ExposurePre18	`Bacteria; Bacillaceae`	-1.25	0.727311	0.0906666	0.0906666	0.181333
ExposurePre19	`Bacteria; Bacteroidaceae`	1.90625	1.42856	0.186959	0.373918	0.373918
ExposurePre20	`Bacteria; Bifidobacteriaceae`	0.46875	0.772002	0.545944	0.545944	1
ExposurePre21	`Bacteria; Blastocatellaceae`	0.15625	0.424601	0.714132	0.714132	1
ExposurePre22	`Bacteria; Bogoriellaceae`	0.25	0.25	0.321197	0.642395	0.642395
ExposurePre23	`Bacteria; Brevibacillaceae`	0.03125	0.260551	0.90492	0.90492	1
ExposurePre24	`Bacteria; Brevibacteriaceae`	-0.531262	0.418924	0.213774	0.213774	0.427548
ExposurePre25	`Bacteria; Burkholderiaceae`	2.20551	16.7197	0.896151	0.896151	1
ExposurePre26	`Bacteria; Butyricicoccaceae`	0.03125	0.03125	0.321197	0.642395	0.642395
ExposurePre27	`Bacteria; Caldilineaceae`	-0.03125	0.03125	0.321197	0.321197	0.642395
ExposurePre28	`Bacteria; Campylobacteraceae`	-33.6835	18.9661	0.0853107	0.0853107	0.170621
ExposurePre29	`Bacteria; Cardiobacteriaceae`	-0.252378	0.320587	0.436934	0.436934	0.873868
ExposurePre30	`Bacteria; Carnobacteriaceae`	-10.0289	377.218	0.978964	0.978964	1
ExposurePre31	`Bacteria; Cellulomonadaceae`	-0.1875	0.234123	0.42627	0.42627	0.85254
ExposurePre32	`Bacteria; Cellvibrionaceae`	-0.3125	0.322814	0.33678	0.33678	0.673561
ExposurePre33	`Bacteria; Chitinophagaceae`	0.0625	0.665142	0.92544	0.92544	1
ExposurePre34	`Bacteria; Chromobacteriaceae`	-0.03125	0.03125	0.321198	0.321198	0.642395
ExposurePre35	`Bacteria; Chthoniobacteraceae`	-0.09375	0.09375	0.321198	0.321198	0.642395
ExposurePre36	`Bacteria; Clostridiaceae`	-0.6875	0.657952	0.300122	0.300122	0.600244
ExposurePre37	`Bacteria; Comamonadaceae`	-0.40625	4.09141	0.921226	0.921226	1
ExposurePre38	`Bacteria; Coriobacteriaceae`	-0.25	0.359123	0.488942	0.488942	0.977885
ExposurePre39	`Bacteria; Corynebacteriaceae`	672.563	391.145	0.0955254	0.0955254	0.191051
ExposurePre40	`Bacteria; Defluviitaleaceae`	-0.15625	0.15625	0.321197	0.321197	0.642395
ExposurePre41	`Bacteria; Deinococcaceae`	-2.4375	2.43793	0.321281	0.321281	0.642563
ExposurePre42	`Bacteria; Dermabacteraceae`	0.1875	0.964301	0.846466	0.846466	1
ExposurePre43	`Bacteria; Dermacoccaceae`	0.78125	0.639918	0.226762	0.453523	0.453523
ExposurePre44	`Bacteria; Desulfocapsaceae`	-0.03125	0.03125	0.321198	0.321198	0.642395
ExposurePre45	`Bacteria; Desulfuromonadaceae`	-0.03125	0.03125	0.321198	0.321198	0.642395
ExposurePre46	`Bacteria; Dietziaceae`	0.6875	0.76871	0.37459	0.529448	0.749181
ExposurePre47	`Bacteria; Diplorickettsiaceae`	-0.03125	0.03125	0.321198	0.321198	0.642396
ExposurePre48	`Bacteria; Eggerthellaceae`	0.1875	0.137939	0.178977	0.357954	0.357954
ExposurePre49	`Bacteria; Enterobacteriaceae`	-49.0571	23.1185	0.042229	0.042229	0.084458
ExposurePre50	`Bacteria; Enterococcaceae`	0.0940943	0.145147	0.521395	0.521395	1
ExposurePre51	`Bacteria; Erwiniaceae`	-0.250117	0.242102	0.309209	0.309209	0.618418
ExposurePre52	`Bacteria; Erysipelatoclostridiaceae`	2.77826e-17	2.08299e-06	1	1	1
ExposurePre53	`Bacteria; Erysipelotrichaceae`	-0.3125	0.444359	0.484526	0.484526	0.969052
ExposurePre54	`Bacteria; Eubacteriaceae`	-1.0625	1.0625	0.321198	0.321198	0.642395
ExposurePre55	`Bacteria; Exiguobacteraceae`	0.09375	0.160624	0.561566	0.561566	1
ExposurePre56	`Bacteria; Family_XI`	-86.9091	120.513	0.476149	0.476149	0.952298
ExposurePre57	`Bacteria; Flavobacteriaceae`	-4.02165	6.44132	0.536939	0.536939	1
ExposurePre58	`Bacteria; Frankiaceae`	-0.03125	0.03125	0.321198	0.321198	0.642395
ExposurePre59	`Bacteria; Fusobacteriaceae`	-10.625	13.6297	0.438622	0.438622	0.877244
ExposurePre60	`Bacteria; Gaiellaceae`	-0.125	0.115299	0.282502	0.282502	0.565003
ExposurePre61	`Bacteria; Gemellaceae`	-7.83583	10.1895	0.447468	0.447468	0.894935
ExposurePre62	`Bacteria; Gemmatimonadaceae`	0.03125	0.284812	0.912985	0.912985	1
ExposurePre63	`Bacteria; Geodermatophilaceae`	-0.4375	1.28526	0.734708	0.734708	1
ExposurePre64	`Bacteria; Haliangiaceae`	0.15625	0.190086	0.41423	0.816919	0.82846
ExposurePre65	`Bacteria; Halomonadaceae`	-0.0319392	0.742659	0.965972	0.965972	1
ExposurePre66	`Bacteria; Helicobacteraceae`	-0.03125	0.03125	0.321198	0.321198	0.642395
ExposurePre67	`Bacteria; Hungateiclostridiaceae`	0.03125	0.03125	0.321197	0.642395	0.642395
ExposurePre68	`Bacteria; Hydrogenophilaceae`	0.03125	0.03125	0.321198	0.642395	0.642395
ExposurePre69	`Bacteria; Hymenobacteraceae`	-1.28125	0.501855	0.0131543	0.0131543	0.0263086
ExposurePre70	`Bacteria; Iamiaceae`	-0.09375	0.102729	0.364989	0.364989	0.729978
ExposurePre71	`Bacteria; Ilumatobacteraceae`	0.9375	0.687546	0.177641	0.355283	0.355283
ExposurePre72	`Bacteria; Intrasporangiaceae`	3.06268	2.57799	0.243463	0.486926	0.486926
ExposurePre73	`Bacteria; Isosphaeraceae`	-0.03125	0.03125	0.321197	0.321197	0.642395
ExposurePre74	`Bacteria; Kineosporiaceae`	-0.71875	0.75567	0.345225	0.345225	0.69045
ExposurePre75	`Bacteria; Lachnospiraceae`	0.3125	6.06419	0.959067	0.959067	1
ExposurePre76	`Bacteria; Lactobacillaceae`	0.0556104	0.531169	0.917632	0.917632	1
ExposurePre77	`Bacteria; Legionellaceae`	-0.03125	0.03125	0.321198	0.321198	0.642395
ExposurePre78	`Bacteria; Lentimicrobiaceae`	-0.03125	0.03125	0.321198	0.321198	0.642395
ExposurePre79	`Bacteria; Leptospiraceae`	0	0.132583	1	1	1
ExposurePre80	`Bacteria; Leptotrichiaceae`	-1.21924	3.75868	0.747735	0.747735	1
ExposurePre81	`Bacteria; Listeriaceae`	0.28125	0.386541	0.469593	0.732761	0.939186
ExposurePre82	`Bacteria; Methylophilaceae`	0.03125	0.03125	0.321197	0.642395	0.642395
ExposurePre83	`Bacteria; Microbacteriaceae`	0.53125	3.32563	0.873602	0.873602	1
ExposurePre84	`Bacteria; Micrococcaceae`	-17.7111	11.2051	0.123801	0.123801	0.247602
ExposurePre85	`Bacteria; Micromonosporaceae`	-0.25	0.25	0.321197	0.321197	0.642395
ExposurePre86	`Bacteria; Microscillaceae`	0.5	0.5	0.321197	0.642395	0.642395
ExposurePre87	`Bacteria; Mitochondria`	-13.8814	6.05049	0.028464	0.028464	0.0569281
ExposurePre88	`Bacteria; Monoglobaceae`	0.40625	0.40625	0.321197	0.642395	0.642395
ExposurePre89	`Bacteria; Moraxellaceae`	150.857	221.494	0.500951	0.500951	1
ExposurePre90	`Bacteria; Morganellaceae`	-0.03125	0.03125	0.321198	0.321198	0.642396
ExposurePre91	`Bacteria; Muribaculaceae`	0.03125	0.03125	0.321198	0.642396	0.642396
ExposurePre92	`Bacteria; Mycobacteriaceae`	0.09375	0.199783	0.64053	0.64053	1
ExposurePre93	`Bacteria; Mycoplasmataceae`	0.03125	0.0698771	0.656279	0.656279	1
ExposurePre94	`Bacteria; Myxococcaceae`	-0.0625	0.0988212	0.529415	0.529415	1
ExposurePre95	`Bacteria; Nakamurellaceae`	0.0625	0.0988212	0.529415	0.656279	1
ExposurePre96	`Bacteria; Neisseriaceae`	-1.06317	6.36813	0.868447	0.868447	1
ExposurePre97	`Bacteria; Nitrosomonadaceae`	0	0.0441942	1	1	1
ExposurePre98	`Bacteria; Nitrospiraceae`	0.09375	0.324323	0.773497	0.773497	1
ExposurePre99	`Bacteria; Nocardiaceae`	0.34375	0.431665	0.428876	0.541275	0.857751
ExposurePre100	`Bacteria; Nocardioidaceae`	0.34375	0.929926	0.712901	0.712901	1
ExposurePre101	`Bacteria; Nocardiopsaceae`	-0.0625	0.0625	0.321197	0.321197	0.642395
ExposurePre102	`Bacteria; NS9_marine`	-0.03125	0.03125	0.321197	0.321197	0.642395
ExposurePre103	`Bacteria; Opitutaceae`	-0.0625	0.0625	0.321197	0.321197	0.642395
ExposurePre104	`Bacteria; Oxalobacteraceae`	-4.71875	2.86573	0.104698	0.104698	0.209396
ExposurePre105	`Bacteria; Paenibacillaceae`	-0.1875	0.104703	0.0782103	0.0782103	0.156421
ExposurePre106	`Bacteria; Paludibacteraceae`	0.03125	0.0698771	0.656279	0.656279	1
ExposurePre107	`Bacteria; Pasteurellaceae`	-28.2312	36.8275	0.448894	0.448894	0.897788
ExposurePre108	`Bacteria; Pedosphaeraceae`	-0.03125	0.03125	0.321198	0.321198	0.642395
ExposurePre109	`Bacteria; Peptostreptococcaceae`	0.533495	0.923278	0.5674	0.5674	1
ExposurePre110	`Bacteria; Pirellulaceae`	-0.1875	0.156954	0.236787	0.236787	0.473574
ExposurePre111	`Bacteria; Planococcaceae`	0.0625	0.301103	0.836245	0.836245	1
ExposurePre112	`Bacteria; Polyangiaceae`	-0.15625	0.110983	0.164164	0.164164	0.328329
ExposurePre113	`Bacteria; Porphyromonadaceae`	2.8125	25.1844	0.911441	0.911441	1
ExposurePre114	`Bacteria; Prevotellaceae`	-47.6012	47.6427	0.325161	0.325161	0.650323
ExposurePre115	`Bacteria; Propionibacteriaceae`	210.675	215.52	0.335689	0.335689	0.671378
ExposurePre116	`Bacteria; Pseudomonadaceae`	-29.0625	28.131	0.305564	0.305564	0.611127
ExposurePre117	`Bacteria; Pseudonocardiaceae`	0.219015	0.490684	0.658318	0.658318	1
ExposurePre118	`Bacteria; Pyrinomonadaceae`	-0.25	0.199388	0.214608	0.214608	0.429217
ExposurePre119	`Bacteria; Rhodanobacteraceae`	0.0625	0.0988212	0.529415	0.656279	1
ExposurePre120	`Bacteria; Rhodocyclaceae`	0.0625	0.332808	0.85165	0.85165	1
ExposurePre121	`Bacteria; Rhodothermaceae`	-0.0625	0.0625	0.321197	0.321197	0.642395
ExposurePre122	`Bacteria; Rikenellaceae`	-0.03125	0.03125	0.321198	0.321198	0.642395
ExposurePre123	`Bacteria; Rubinisphaeraceae`	-0.03125	0.03125	0.321198	0.321198	0.642395
ExposurePre124	`Bacteria; Rubrobacteriaceae`	-1.15625	1.19394	0.336592	0.336592	0.673184
ExposurePre125	`Bacteria; Ruminococcaceae`	0.0625	0.452229	0.890527	0.890527	1
ExposurePre126	`Bacteria; Saccharimonadaceae`	-0.378772	0.578995	0.517673	0.517673	1
ExposurePre127	`Bacteria; Sanguibacteraceae`	0.0625	0.139754	0.656279	0.656279	1
ExposurePre128	`Bacteria; SC_I_84`	-0.03125	0.03125	0.321198	0.321198	0.642395
ExposurePre129	`Bacteria; Selenomonadaceae`	0.21875	0.116522	0.0651842	0.130368	0.130368
ExposurePre130	`Bacteria; Solimonadaceae`	-0.131818	0.0635278	0.0664837	0.0664837	0.132967
ExposurePre131	`Bacteria; Solirubrobacteraceae`	0.3125	0.65565	0.635304	0.635304	1
ExposurePre132	`Bacteria; Sphingobacteriaceae`	-11.875	11.7434	0.315847	0.315847	0.631693
ExposurePre133	`Bacteria; Spirochaetaceae`	0.15625	0.491068	0.751415	0.751415	1
ExposurePre134	`Bacteria; Spirosomaceae`	0.0625	0.274734	0.820789	0.820789	1
ExposurePre135	`Bacteria; Sporichthyaceae`	-0.03125	0.03125	0.321197	0.321197	0.642395
ExposurePre136	`Bacteria; Staphylococcaceae`	-465.247	271.894	0.0969409	0.0969409	0.193882
ExposurePre137	`Bacteria; Steroidobacteraceae`	-0.03125	0.03125	0.321198	0.321198	0.642395
ExposurePre138	`Bacteria; Streptococcaceae`	-132.844	167.272	0.432867	0.432867	0.865734
ExposurePre139	`Bacteria; Streptomycetaceae`	0	0.427669	1	1	1
ExposurePre140	`Bacteria; Sutterellaceae`	-1.19379e-17	1.41413e-09	1	1	1
ExposurePre141	`Bacteria; Synergistaceae`	0.0625	0.0625	0.321197	0.642395	0.642395
ExposurePre142	`Bacteria; Tannerellaceae`	1.25	2.46809	0.614327	0.614327	1
ExposurePre143	`Bacteria; Terrimicrobiaceae`	-0.03125	0.03125	0.321197	0.321197	0.642395
ExposurePre144	`Bacteria; Thermaceae`	-0.875	0.761794	0.255131	0.255131	0.510263
ExposurePre145	`Bacteria; Thermoactinomycetaceae`	-0.0625	0.0625	0.321197	0.321197	0.642395
ExposurePre146	`Bacteria; Thermomonosporaceae`	-1.00278e-16	2.63035e-09	1	1	1
ExposurePre147	`Bacteria; TRA3_20`	-0.859329	0.981729	0.388619	0.388619	0.777238
ExposurePre148	`Bacteria; Trueperaceae`	-0.0625	0.0625	0.321197	0.321197	0.642395
ExposurePre149	`Bacteria; Unc. OTU0030`	-0.0625	0.0625	0.321197	0.321197	0.642395
ExposurePre150	`Bacteria; Unc. OTU0031`	0.03125	0.03125	0.321197	0.642395	0.642395
ExposurePre151	`Bacteria; Unc. OTU0032`	-0.03125	0.03125	0.321198	0.321198	0.642395
ExposurePre152	`Bacteria; Unc. OTU0034`	-0.03125	0.03125	0.321198	0.321198	0.642395
ExposurePre153	`Bacteria; Unc. OTU0042`	-0.03125	0.03125	0.321197	0.321197	0.642395
ExposurePre154	`Bacteria; Unc. OTU0106`	-0.0625	0.0625	0.321197	0.321197	0.642395
ExposurePre155	`Bacteria; Unc. OTU0107`	0.09375	0.09375	0.321197	0.642395	0.642395
ExposurePre156	`Bacteria; Unc. OTU0115`	-0.0625	0.0625	0.321197	0.321197	0.642395
ExposurePre157	`Bacteria; Unc. OTU0122`	-0.0625	0.0625	0.321197	0.321197	0.642395
ExposurePre158	`Bacteria; Unc. OTU0152`	-0.03125	0.03125	0.321198	0.321198	0.642395
ExposurePre159	`Bacteria; Unc. OTU0375`	0.0625	0.170795	0.715658	0.715658	1
ExposurePre160	`Bacteria; Unc. OTU0460`	0.03125	0.03125	0.321198	0.642395	0.642395
ExposurePre161	`Bacteria; Unc. OTU0463`	-0.0625	0.0625	0.321197	0.321197	0.642395
ExposurePre162	`Bacteria; Unc. OTU0472`	-0.40625	0.40625	0.321198	0.321198	0.642395
ExposurePre163	`Bacteria; Unc. OTU0489`	-0.28125	0.28125	0.321198	0.321198	0.642397
ExposurePre164	`Bacteria; Unc. OTU0491`	-0.03125	0.03125	0.321197	0.321197	0.642395
ExposurePre165	`Bacteria; Unc. OTU0514`	-0.09375	0.09375	0.321198	0.321198	0.642396
ExposurePre166	`Bacteria; Unc. OTU0536`	-0.03125	0.03125	0.321198	0.321198	0.642395
ExposurePre167	`Bacteria; Unc. OTU0742`	0.09375	0.09375	0.321198	0.642395	0.642395
ExposurePre168	`Bacteria; Unc. OTU0744`	-0.03125	0.03125	0.321198	0.321198	0.642395
ExposurePre169	`Bacteria; Unc. OTU0785`	-0.0625	0.0625	0.321197	0.321197	0.642395
ExposurePre170	`Bacteria; Unc. OTU0964`	-0.03125	0.03125	0.321198	0.321198	0.642395
ExposurePre171	`Bacteria; Unc. OTU0965`	-0.25	0.25	0.321197	0.321197	0.642395
ExposurePre172	`Bacteria; Unc. OTU0982`	-0.03125	0.03125	0.321198	0.321198	0.642395
ExposurePre173	`Bacteria; Unc. OTU1104`	-0.03125	0.03125	0.321198	0.321198	0.642395
ExposurePre174	`Bacteria; Unc. OTU1110`	0.125	0.125	0.321197	0.642395	0.642395
ExposurePre175	`Bacteria; Unc. OTU1122`	-0.03125	0.03125	0.321198	0.321198	0.642395
ExposurePre176	`Bacteria; Unc. OTU1127`	0.3125	0.217378	0.155578	0.311157	0.311157
ExposurePre177	`Bacteria; Unc. OTU1128`	-0.0625	0.0625	0.321197	0.321197	0.642395
ExposurePre178	`Bacteria; Unc. OTU1129`	-0.0625	0.0625	0.321197	0.321197	0.642395
ExposurePre179	`Bacteria; Unc. OTU1132`	-0.09375	0.09375	0.321197	0.321197	0.642395
ExposurePre180	`Bacteria; Unc. OTU1134`	0.09375	0.09375	0.321197	0.642395	0.642395
ExposurePre181	`Bacteria; Unc. OTU1151`	-0.0625	0.139754	0.656279	0.656279	1
ExposurePre182	`Bacteria; Unc. OTU1166`	0	0.0441942	1	1	1
ExposurePre183	`Bacteria; Unc. OTU1183`	0.0625	0.0625	0.321197	0.642395	0.642395
ExposurePre184	`Bacteria; Unc. OTU1185`	-0.0625	0.0625	0.321197	0.321197	0.642395
ExposurePre185	`Bacteria; Unc. OTU1186`	-0.0625	0.0625	0.321197	0.321197	0.642395
ExposurePre186	`Bacteria; Unc. OTU1198`	0.03125	0.193372	0.872142	0.872142	1
ExposurePre187	`Bacteria; Unc. OTU1199`	-0.03125	0.42371	0.941444	0.941444	1
ExposurePre188	`Bacteria; Unc. OTU1223`	-0.03125	0.03125	0.321197	0.321197	0.642395
ExposurePre189	`Bacteria; Unc. OTU1224`	-0.1875	0.1875	0.321197	0.321197	0.642395
ExposurePre190	`Bacteria; Unc. OTU1563`	-0.40625	0.283481	0.15686	0.15686	0.31372
ExposurePre191	`Bacteria; Unc. OTU1587`	0.5625	0.5625	0.321198	0.642396	0.642396
ExposurePre192	`Bacteria; Unc. OTU1599`	0.15625	0.15625	0.321197	0.642395	0.642395
ExposurePre193	`Bacteria; Unc. OTU1624`	-0.03125	0.03125	0.321198	0.321198	0.642395
ExposurePre194	`Bacteria; Unc. OTU1796`	0.09375	0.09375	0.321197	0.642395	0.642395
ExposurePre195	`Bacteria; Unc. OTU1797`	0.21875	0.21875	0.321197	0.642395	0.642395
ExposurePre196	`Bacteria; Unc. OTU1818`	-0.78125	1.04291	0.456628	0.456628	0.913256
ExposurePre197	`Bacteria; Unc. OTU1822`	0.0625	0.0625	0.321197	0.642395	0.642395
ExposurePre198	`Bacteria; Veillonellaceae`	-3.0698	4.23183	0.473429	0.473429	0.946858
ExposurePre199	`Bacteria; Vibrionaceae`	0.78125	0.950432	0.41423	0.816919	0.82846
ExposurePre200	`Bacteria; Vicinamibacteraceae`	-0.46875	0.307777	0.13284	0.13284	0.26568
ExposurePre201	`Bacteria; Weeksellaceae`	-2	4.09205	0.626742	0.626742	1
ExposurePre202	`Bacteria; Xanthomonadaceae`	-2.375	5.92657	0.689991	0.689991	1
ExposurePre203	`Bacteria; Yersiniaceae`	-0.03125	0.342096	0.92751	0.92751	1
