# Supplementary material for: Nasal cavity microbial makeup and the influence on psychiatric symptoms following fire exposure in firefighters
Source: Front Microbiomes. 2026 Jun 23;5:1832151. doi: 10.3389/frmbi.2026.1832151 (PMC13337945; doi:10.3389/frmbi.2026.1832151)
Supplement: Supplementary file 10 [file Table5.xlsx]

## Sheet: 5.1 CESD_bi_logistic
Genus	Estimate	SE	Unadjusted_pvalue	BH_pvalue	Bonferroni_pvalue
`Bacteria; Abditibacterium`	16.7602	2399.54	0.994427	0.994427	1
`Bacteria; Abiotrophia`	-0.070099	0.131809	0.594849	0.902157	1
`Bacteria; Acidibacter`	-16.5015	2399.54	0.994513	0.994513	1
`Bacteria; Acidovorax`	-1.8335	266.616	0.994513	0.994513	1
`Bacteria; Acinetobacter`	-0.0264826	0.0276016	0.337328	0.674655	0.674655
`Bacteria; Actinomyces`	-0.147039	0.106833	0.168715	0.337431	0.337431
`Bacteria; Actinomycetospora`	0.525409	0.991463	0.596158	0.636031	1
`Bacteria; Aerococcus`	0.236317	0.363377	0.515474	0.585365	1
`Bacteria; Aeromicrobium`	-5.54477	827.606	0.994654	1	1
`Bacteria; Aeromonas`	-8.25076	1199.77	0.994513	0.994513	1
`Bacteria; Agathobacter`	-16.5015	2399.54	0.994513	0.994513	1
`Bacteria; Aggregatibacter`	-0.0535382	0.0844296	0.526005	0.888619	1
`Bacteria; Agrococcus`	-0.116179	0.324807	0.720579	0.815365	1
`Bacteria; Agromyces`	-0.36314	0.984543	0.712246	0.799414	1
`Bacteria; Akkermansia`	-16.5015	2399.54	0.994513	0.994513	1
`Bacteria; Alcaligenes`	-3.30031	479.909	0.994513	0.994513	1
`Bacteria; Alloprevotella`	-0.08472	0.0991833	0.393008	0.786015	0.786015
`Bacteria; Anaerococcus`	0.000874551	0.000974987	0.369726	0.385733	0.739452
`Bacteria; Arenimonas`	-5.38018	646.558	0.993361	1	1
`Bacteria; Aridibacter`	-5.50051	799.848	0.994513	0.994513	1
`Bacteria; Arthrobacter`	-16.5015	2399.54	0.994513	0.994513	1
`Bacteria; Atopobium`	-0.18703	0.188046	0.319932	0.639864	0.639864
`Bacteria; Auricoccus_Abyssicoccus`	-5.50051	799.848	0.994513	0.994513	1
`Bacteria; Bacillus`	-0.145988	0.31867	0.646869	0.820647	1
`Bacteria; Bacteroides`	-0.0894576	0.12962	0.490099	0.977005	0.980199
`Bacteria; Bergeyella`	0.323503	0.714098	0.650532	0.650532	1
`Bacteria; Bifidobacterium`	-0.108393	0.165878	0.513465	0.87421	1
`Bacteria; Blastococcus`	-0.0763261	0.11268	0.49817	0.886517	0.996341
`Bacteria; Blautia`	-16.8709	1839.64	0.992683	0.992683	1
`Bacteria; Brachybacterium`	-0.0252252	0.124971	0.840035	0.840035	1
`Bacteria; Brevibacillus`	0.0358968	0.338802	0.91562	0.91562	1
`Bacteria; Brevibacterium`	-0.624154	1.27988	0.625786	0.852713	1
`Bacteria; Brochothrix`	-1.37513	199.962	0.994513	0.994513	1
`Bacteria; Burkholderia_Caballeronia_Paraburkholderia`	0.00123574	0.00303723	0.684109	0.684109	1
`Bacteria; Butyricicoccus`	16.7602	2399.54	0.994427	0.994427	1
`Bacteria; Butyrivibrio`	8.38011	1199.77	0.994427	0.994427	1
`Bacteria; Campylobacter`	-0.0121926	0.0130473	0.35005	0.7001	0.7001
`Bacteria; Candidatus_Saccharimonas`	-0.725254	1.01897	0.476618	0.905971	0.953236
`Bacteria; Capnocytophaga`	-0.0376099	0.0711659	0.597165	0.933736	1
`Bacteria; Cardiobacterium`	0.0910489	0.853169	0.915012	0.915012	1
`Bacteria; Carnobacterium`	-16.5015	2399.54	0.994513	0.994513	1
`Bacteria; Catenibacterium`	-4.12538	599.886	0.994513	0.994513	1
`Bacteria; Catonella`	-16.4497	2107.55	0.993772	0.993772	1
`Bacteria; Cellulomonas`	-4.12538	599.886	0.994513	0.994513	1
`Bacteria; Cellvibrio`	-8.25076	1199.77	0.994513	0.994513	1
`Bacteria; Chiayiivirga`	-5.50051	799.848	0.994513	0.994513	1
`Bacteria; Chryseobacterium`	-0.0393855	0.0724773	0.586841	0.855604	1
`Bacteria; Chryseomicrobium`	4.19006	599.886	0.994427	0.994427	1
`Bacteria; Citrobacter`	0.798106	114.264	0.994427	0.994427	1
`Bacteria; CL500_29_marine`	-2.75044	387.444	0.994336	1	1
`Bacteria; Cloacibacterium`	-4.12538	599.886	0.994513	0.994513	1
`Bacteria; Clostridium_sensu_stricto_1`	-16.5015	2399.54	0.994513	0.994513	1
`Bacteria; Cnuella`	-2.75025	399.924	0.994513	0.994513	1
`Bacteria; Collinsella`	0.262422	0.649721	0.686287	0.686287	1
`Bacteria; Comamonas`	0.0560118	0.162928	0.73101	0.73101	1
`Bacteria; Conexibacter`	-5.50051	799.848	0.994513	0.994513	1
`Bacteria; Coprococcus`	-8.13971	1039.57	0.993753	1	1
`Bacteria; Corynebacterium`	0.000126037	0.000138331	0.362227	0.362227	0.724453
`Bacteria; Cupriavidus`	0.451328	0.611296	0.460324	0.593247	0.920649
`Bacteria; Curtobacterium`	-15.9995	1807.61	0.992938	1	1
`Bacteria; Curvibacter`	16.8003	2169.99	0.993823	0.993823	1
`Bacteria; Cutibacterium`	-4.35853e-05	0.000265707	0.869704	0.916856	1
`Bacteria; Deinococcus`	-0.672309	0.884893	0.447396	0.894793	0.894793
`Bacteria; Delftia`	-3.30031	479.909	0.994513	0.994513	1
`Bacteria; Denitratisoma`	0.16008	0.260775	0.539305	0.588169	1
`Bacteria; Dermabacter`	0.282954	0.241697	0.241722	0.376438	0.483444
`Bacteria; Dermacoccus`	-16.4143	2224.19	0.994112	1	1
`Bacteria; Dialister`	-16.2173	2015.55	0.99358	1	1
`Bacteria; Diaphorobacter`	-3.30031	479.909	0.994513	0.994513	1
`Bacteria; Dietzia`	-0.0433514	0.0960904	0.651879	0.819079	1
`Bacteria; Dolosigranulum`	-2.35323e-05	0.000164567	0.886294	0.886294	1
`Bacteria; Dubosiella`	-17.6377	2801.15	0.994976	0.994976	1
`Bacteria; Eggerthella`	-4.12538	599.886	0.994513	0.994513	1
`Bacteria; Eisenbergiella`	-3.30031	479.909	0.994513	0.994513	1
`Bacteria; Ellin6067`	16.7602	2399.54	0.994427	0.994427	1
`Bacteria; Empedobacter`	-0.611168	88.872	0.994513	0.994513	1
`Bacteria; Enhydrobacter`	0.0801237	0.096969	0.408644	0.434486	0.817288
`Bacteria; Enterococcus`	-8.07027	969.837	0.993361	1	1
`Bacteria; Erysipelotrichaceae_UCG_006`	-16.5015	2399.54	0.994513	0.994513	1
`Bacteria; Erysipelotrichaceae_UCG_007`	-16.6343	2482.82	0.994654	1	1
`Bacteria; Escherichia_Shigella`	-0.00195328	0.0042759	0.647806	0.824708	1
`Bacteria; Eubacterium_brachy`	16.7602	2399.54	0.994427	0.994427	1
`Bacteria; Eubacterium_nodatum`	-0.407276	0.66642	0.541107	0.843392	1
`Bacteria; Exiguobacterium`	0.738391	0.865798	0.393746	0.527298	0.787491
`Bacteria; Ezakiella`	-2.06269	299.943	0.994513	0.994513	1
`Bacteria; F0058`	8.38011	1199.77	0.994427	0.994427	1
`Bacteria; F0332`	0.133531	1.4608	0.927167	0.927167	1
`Bacteria; Facklamia`	-5.50051	799.848	0.994513	0.994513	1
`Bacteria; Faecalibacterium`	0.525409	0.991463	0.596158	0.636031	1
`Bacteria; Faecalibaculum`	0.133531	1.4608	0.927167	0.927167	1
`Bacteria; Fastidiosipila`	-16.5015	2399.54	0.994513	0.994513	1
`Bacteria; Fenollaria`	-0.0181208	0.0472837	0.701544	0.859786	1
`Bacteria; Filifactor`	-0.489332	0.536028	0.361303	0.722606	0.722606
`Bacteria; Finegoldia`	0.00150749	0.0033801	0.655605	0.655605	1
`Bacteria; Flavisolibacter`	-2.35736	342.792	0.994513	0.994513	1
`Bacteria; Flavobacterium`	0.571589	0.994692	0.565535	0.565535	1
`Bacteria; Fretibacterium`	-8.25076	1199.77	0.994513	0.994513	1
`Bacteria; Friedmanniella`	-3.35255	516.44	0.99482	1	1
`Bacteria; Fusicatenibacter`	0.320835	0.241327	0.183695	0.367391	0.367391
`Bacteria; Fusobacterium`	-0.0805254	0.0695225	0.246756	0.493513	0.493513
`Bacteria; Gaiella`	-16.5015	2399.54	0.994513	0.994513	1
`Bacteria; Gallicola`	-0.58934	85.698	0.994513	0.994513	1
`Bacteria; Gardnerella`	-16.5015	2399.54	0.994513	0.994513	1
`Bacteria; Gemella`	-0.0617387	0.0568152	0.277188	0.554375	0.554375
`Bacteria; Gemmatimonas`	-2.06269	299.943	0.994513	0.994513	1
`Bacteria; Geobacillus`	-16.7641	2559.52	0.994774	0.994774	1
`Bacteria; Geodermatophilus`	16.7602	2399.54	0.994427	0.994427	1
`Bacteria; Georgenia`	2.09503	299.943	0.994427	0.994427	1
`Bacteria; Gordonia`	-1.37513	199.962	0.994513	0.994513	1
`Bacteria; Granulicatella`	-0.0255661	0.0548178	0.640941	0.930406	1
`Bacteria; Haemophilus`	-0.0256275	0.0183977	0.163629	0.327257	0.327257
`Bacteria; Haliangium`	-2.75025	399.924	0.994513	0.994513	1
`Bacteria; Halomonas`	-0.0540867	0.0852513	0.525795	0.879784	1
`Bacteria; Hassallia`	-2.06269	299.943	0.994513	0.994513	1
`Bacteria; Helcococcus`	-16.5015	2399.54	0.994513	0.994513	1
`Bacteria; Holdemanella`	8.38011	1199.77	0.994427	0.994427	1
`Bacteria; Hydrogenophilus`	-16.5015	2399.54	0.994513	0.994513	1
`Bacteria; Hydrotalea`	0.147192	0.203207	0.468854	0.543146	0.937708
`Bacteria; Iamia`	16.7602	2399.54	0.994427	0.994427	1
`Bacteria; Ileibacterium`	-16.5015	2399.54	0.994513	0.994513	1
`Bacteria; Ilumatobacter`	-2.06269	299.943	0.994513	0.994513	1
`Bacteria; Janibacter`	-0.0298266	0.0451899	0.509236	0.874837	1
`Bacteria; Jeotgalicoccus`	0.525409	0.991463	0.596158	0.636031	1
`Bacteria; Johnsonella`	-0.211303	0.435963	0.627903	0.854058	1
`Bacteria; KCM_B_112`	-0.138603	0.277531	0.617487	0.822505	1
`Bacteria; Kingella`	-0.730786	0.694679	0.29281	0.58562	0.58562
`Bacteria; Klebsiella`	-0.00216819	0.0878536	0.980311	0.980311	1
`Bacteria; Knoellia`	-4.12538	599.886	0.994513	0.994513	1
`Bacteria; Kocuria`	0.0674693	0.235897	0.774869	0.774869	1
`Bacteria; Kytococcus`	-2.06269	299.943	0.994513	0.994513	1
`Bacteria; Lachnoanaerobaculum`	-0.178952	0.309742	0.563436	0.905725	1
`Bacteria; Lachnoclostridium`	0.280161	0.416414	0.501078	0.587581	1
`Bacteria; Lachnospiraceae_ND3007`	-16.5015	2399.54	0.994513	0.994513	1
`Bacteria; Lachnospiraceae_NK4A136`	5.58674	799.848	0.994427	0.994427	1
`Bacteria; Lachnospiraceae_UCG_004`	-8.25076	1199.77	0.994513	0.994513	1
`Bacteria; Lactiplantibacillus`	16.7602	2399.54	0.994427	0.994427	1
`Bacteria; Lactobacillus`	0.101045	0.189799	0.594464	0.611374	1
`Bacteria; Lactococcus`	-0.839012	0.991203	0.397297	0.792095	0.794594
`Bacteria; Lautropia`	-0.0442055	0.122719	0.718686	0.819128	1
`Bacteria; Lawsonella`	-0.00171243	0.00138129	0.215072	0.430144	0.430144
`Bacteria; Leptotrichia`	0.00643318	0.0486517	0.894803	0.894803	1
`Bacteria; Leuconostoc`	-16.0498	1790.77	0.992849	0.992849	1
`Bacteria; Limnobacter`	-2.75025	399.924	0.994513	0.994513	1
`Bacteria; Luteimonas`	-16.6343	2482.82	0.994654	1	1
`Bacteria; Lysinibacillus`	0.0667657	0.730399	0.927167	0.927167	1
`Bacteria; Lysobacter`	-2.06269	299.943	0.994513	0.994513	1
`Bacteria; Macellibacteroides`	3.35204	479.909	0.994427	0.994427	1
`Bacteria; Marmoricola`	-4.12538	599.886	0.994513	0.994513	1
`Bacteria; Massilia`	-0.891708	0.668201	0.182043	0.364087	0.364087
`Bacteria; Megamonas`	-5.50051	799.848	0.994513	0.994513	1
`Bacteria; Methylotenera`	-16.5015	2399.54	0.994513	0.994513	1
`Bacteria; Microbacterium`	-0.0186943	0.0316375	0.554594	0.858218	1
`Bacteria; Microcella`	-4.12538	599.886	0.994513	0.994513	1
`Bacteria; Micrococcus`	0.000244526	0.0361111	0.994597	0.994597	1
`Bacteria; Mogibacterium`	-5.53941	817.999	0.994597	1	1
`Bacteria; Monoglobus`	1.28925	184.58	0.994427	0.994427	1
`Bacteria; Moraxella`	3.79975e-05	0.000144521	0.792612	0.792612	1
`Bacteria; Mucilaginibacter`	-8.25076	1199.77	0.994513	0.994513	1
`Bacteria; Murdochiella`	-5.50051	799.848	0.994513	0.994513	1
`Bacteria; Mycobacterium`	-2.75025	399.924	0.994513	0.994513	1
`Bacteria; Myxococcus`	-16.5015	2399.54	0.994513	0.994513	1
`Bacteria; Nakamurella`	5.58674	799.848	0.994427	0.994427	1
`Bacteria; Negativicoccus`	0.0322204	0.10805	0.765551	0.765551	1
`Bacteria; Neisseria`	-0.0258328	0.0313279	0.409603	0.819205	0.819205
`Bacteria; Nesterenkonia`	-1.8335	266.616	0.994513	0.994513	1
`Bacteria; Nitrospira`	0.32918	0.461817	0.475974	0.586466	0.951947
`Bacteria; Nocardia`	8.38011	1199.77	0.994427	0.994427	1
`Bacteria; Nocardioides`	-0.111875	0.161115	0.487443	0.889226	0.974885
`Bacteria; Ohtaekwangia`	-5.50051	799.848	0.994513	0.994513	1
`Bacteria; OLB13`	-5.50051	799.848	0.994513	0.994513	1
`Bacteria; Oribacterium`	-0.263414	0.220433	0.232093	0.450418	0.464186
`Bacteria; Ornithinibacter`	-16.5015	2399.54	0.994513	0.994513	1
`Bacteria; Ornithinimicrobium`	-4.12538	599.886	0.994513	0.994513	1
`Bacteria; Pantoea`	-16.6343	2482.82	0.994654	1	1
`Bacteria; Parabacteroides`	-0.0142315	0.0297555	0.63245	0.865814	1
`Bacteria; Parvimonas`	-16.6343	2482.82	0.994654	1	1
`Bacteria; Pediococcus`	16.7602	2399.54	0.994427	0.994427	1
`Bacteria; Pelomonas`	0.0156128	0.0345802	0.651632	0.651632	1
`Bacteria; Peptoclostridium`	-16.5015	2399.54	0.994513	0.994513	1
`Bacteria; Peptoniphilus`	-0.000441363	0.00162534	0.785967	0.926584	1
`Bacteria; Peptostreptococcus`	0.0686265	0.108415	0.526736	0.603078	1
`Bacteria; Pir4_lineage`	-16.5015	2399.54	0.994513	0.994513	1
`Bacteria; Planococcus`	-8.25076	1199.77	0.994513	0.994513	1
`Bacteria; Planomicrobium`	-16.1405	1939.67	0.993361	1	1
`Bacteria; Pontibacter`	-16.5015	2399.54	0.994513	0.994513	1
`Bacteria; Porphyromonas`	-0.0519458	0.0631148	0.410487	0.819168	0.820974
`Bacteria; Prevotella`	-0.0640868	0.0460313	0.163849	0.327698	0.327698
`Bacteria; Prevotella_7`	-0.127701	0.107891	0.236566	0.473132	0.473132
`Bacteria; Prevotella_9`	-3.24294	402.592	0.993573	1	1
`Bacteria; Prevotellaceae_NK3B31`	-16.5015	2399.54	0.994513	0.994513	1
`Bacteria; Pseudarthrobacter`	0.164649	0.227612	0.469449	0.598808	0.938897
`Bacteria; Pseudomonas`	-0.0803509	0.0585637	0.170055	0.340111	0.340111
`Bacteria; Pseudonocardia`	-0.221537	0.261761	0.397366	0.794733	0.794733
`Bacteria; Pseudopropionibacterium`	-0.0249791	0.179635	0.889407	0.889407	1
`Bacteria; Pseudosphingobacterium`	-8.25076	1199.77	0.994513	0.994513	1
`Bacteria; Pseudoxanthomonas`	-0.017852	0.0594948	0.764132	0.793888	1
`Bacteria; Psychrobacter`	-16.5015	2399.54	0.994513	0.994513	1
`Bacteria; Quadrisphaera`	0.175136	0.330488	0.596158	0.636031	1
`Bacteria; Ramlibacter`	-2.35736	342.792	0.994513	0.994513	1
`Bacteria; Rathayibacter`	-15.9995	1807.61	0.992938	1	1
`Bacteria; RB41`	-16.5015	2399.54	0.994513	0.994513	1
`Bacteria; Rheinheimera`	-16.5015	2399.54	0.994513	0.994513	1
`Bacteria; Rhizobacter`	-0.785787	114.264	0.994513	0.994513	1
`Bacteria; Rhodococcus`	-17.5661	2797.44	0.99499	1	1
`Bacteria; Rothia`	-0.0462527	0.038666	0.231615	0.46323	0.46323
`Bacteria; Rubrobacter`	-8.07027	969.837	0.993361	1	1
`Bacteria; Ruminococcus`	0.265329	0.237756	0.264435	0.434754	0.528869
`Bacteria; Ruminococcus_gauvreauii`	-2.35736	342.792	0.994513	0.994513	1
`Bacteria; Salinicoccus`	16.7602	2399.54	0.994427	0.994427	1
`Bacteria; Sanguibacter_Flavimobilis`	-4.12538	599.886	0.994513	0.994513	1
`Bacteria; Selenomonas`	0.92185	1.03601	0.373568	0.535197	0.747135
`Bacteria; Serratia`	-16.5015	2399.54	0.994513	0.994513	1
`Bacteria; Shuttleworthia`	2.79337	399.924	0.994427	0.994427	1
`Bacteria; Slackia`	-8.25076	1199.77	0.994513	0.994513	1
`Bacteria; Solirubrobacter`	-16.5075	2330.26	0.994348	1	1
`Bacteria; Sphaerochaeta`	5.58674	799.848	0.994427	0.994427	1
`Bacteria; Spirosoma`	-2.06269	299.943	0.994513	0.994513	1
`Bacteria; Sporosarcina`	4.19006	599.886	0.994427	0.994427	1
`Bacteria; Staphylococcus`	-0.000308295	0.000301901	0.30717	0.60988	0.61434
`Bacteria; Stenotrophobacter`	-1.8335	266.616	0.994513	0.994513	1
`Bacteria; Stenotrophomonas`	-0.0336247	0.0470751	0.475056	0.950112	0.950112
`Bacteria; Stomatobaculum`	-0.311027	0.471213	0.509217	0.888761	1
`Bacteria; Streptococcus`	-0.0105122	0.00900775	0.243202	0.486403	0.486403
`Bacteria; Streptomyces`	-15.9677	1779.04	0.992839	1	1
`Bacteria; Sutterella`	-16.5015	2399.54	0.994513	0.994513	1
`Bacteria; Tannerella`	-0.291748	0.520342	0.575012	0.85706	1
`Bacteria; Tepidimonas`	3.35204	479.909	0.994427	0.994427	1
`Bacteria; Terrisporobacter`	-16.5015	2399.54	0.994513	0.994513	1
`Bacteria; Tessaracoccus`	-2.75025	399.924	0.994513	0.994513	1
`Bacteria; Tetrasphaera`	0.105082	0.198293	0.596158	0.636031	1
`Bacteria; Thermomonas`	-16.1405	1939.67	0.993361	1	1
`Bacteria; Thermus`	-16.5015	2399.54	0.994513	0.994513	1
`Bacteria; TM7a`	-0.266606	0.597428	0.655412	0.834004	1
`Bacteria; TM7x`	0.323503	0.714098	0.650532	0.650532	1
`Bacteria; Treponema`	-0.0923953	0.257882	0.72013	0.84565	1
`Bacteria; Turicella`	5.58674	799.848	0.994427	0.994427	1
`Bacteria; Turneriella`	5.58674	799.848	0.994427	0.994427	1
`Bacteria; Unc. OTU0004`	16.7602	2399.54	0.994427	0.994427	1
`Bacteria; Unc. OTU0031`	-16.5015	2399.54	0.994513	0.994513	1
`Bacteria; Unc. OTU0098`	-0.046253	0.0843664	0.583528	0.913268	1
`Bacteria; Unc. OTU0099`	-8.25076	1199.77	0.994513	0.994513	1
`Bacteria; Unc. OTU0103`	-8.25076	1199.77	0.994513	0.994513	1
`Bacteria; Unc. OTU0107`	-5.50051	799.848	0.994513	0.994513	1
`Bacteria; Unc. OTU0134`	-5.50051	799.848	0.994513	0.994513	1
`Bacteria; Unc. OTU0264`	-16.7825	2673.83	0.994992	1	1
`Bacteria; Unc. OTU0375`	-3.30031	479.909	0.994513	0.994513	1
`Bacteria; Unc. OTU0399`	0.0237716	0.0315009	0.450469	0.546028	0.900938
`Bacteria; Unc. OTU0569`	-16.5015	2399.54	0.994513	0.994513	1
`Bacteria; Unc. OTU0596`	-8.25076	1199.77	0.994513	0.994513	1
`Bacteria; Unc. OTU0597`	16.7602	2399.54	0.994427	0.994427	1
`Bacteria; Unc. OTU0598`	-3.30031	479.909	0.994513	0.994513	1
`Bacteria; Unc. OTU0616`	-8.25076	1199.77	0.994513	0.994513	1
`Bacteria; Unc. OTU0742`	-5.50051	799.848	0.994513	0.994513	1
`Bacteria; Unc. OTU1080`	-16.5015	2399.54	0.994513	0.994513	1
`Bacteria; Unc. OTU1088`	16.7602	2399.54	0.994427	0.994427	1
`Bacteria; Unc. OTU1110`	-4.12538	599.886	0.994513	0.994513	1
`Bacteria; Unc. OTU1127`	-3.51321	559.488	0.99499	1	1
`Bacteria; Unc. OTU1134`	-5.50051	799.848	0.994513	0.994513	1
`Bacteria; Unc. OTU1151`	-8.25076	1199.77	0.994513	0.994513	1
`Bacteria; Unc. OTU1166`	-16.5015	2399.54	0.994513	0.994513	1
`Bacteria; Unc. OTU1183`	8.38011	1199.77	0.994427	0.994427	1
`Bacteria; Unc. OTU1198`	0.386319	0.602999	0.521742	0.598047	1
`Bacteria; Unc. OTU1199`	-1.65015	239.954	0.994513	0.994513	1
`Bacteria; Unc. OTU1229`	-16.5015	2399.54	0.994513	0.994513	1
`Bacteria; Unc. OTU1398`	-3.30031	479.909	0.994513	0.994513	1
`Bacteria; Unc. OTU1468`	-3.30031	479.909	0.994513	0.994513	1
`Bacteria; Unc. OTU1587`	0.931124	133.308	0.994427	0.994427	1
`Bacteria; Unc. OTU1599`	3.35204	479.909	0.994427	0.994427	1
`Bacteria; Unc. OTU1623`	-16.5015	2399.54	0.994513	0.994513	1
`Bacteria; Unc. OTU1632`	-16.1405	1939.67	0.993361	1	1
`Bacteria; Unc. OTU1637`	-8.25076	1199.77	0.994513	0.994513	1
`Bacteria; Unc. OTU1648`	-0.128478	0.200797	0.522276	0.861062	1
`Bacteria; Unc. OTU1705`	-5.50051	799.848	0.994513	0.994513	1
`Bacteria; Unc. OTU1796`	-5.50051	799.848	0.994513	0.994513	1
`Bacteria; Unc. OTU1797`	-2.35736	342.792	0.994513	0.994513	1
`Bacteria; Unc. OTU1818`	-0.128882	0.423203	0.760718	0.799218	1
`Bacteria; Unc. OTU1822`	8.38011	1199.77	0.994427	0.994427	1
`Bacteria; Ureaplasma`	-8.25076	1199.77	0.994513	0.994513	1
`Bacteria; Variovorax`	-17.1246	2167.34	0.993696	0.993696	1
`Bacteria; Veillonella`	-0.168313	0.119286	0.158243	0.316486	0.316486
`Bacteria; Vibrio`	-0.550051	79.9848	0.994513	0.994513	1
`Bacteria; Williamsia`	-16.5015	2399.54	0.994513	0.994513	1
`Bacteria; Yersinia`	-1.8335	266.616	0.994513	0.994513	1
`Bacteria; Yonghaparkia`	-16.6108	2453.85	0.994599	1	1

## Sheet: 5.2 PCL_bi_logistic
Genus	Estimate	SE	Unadjusted_pvalue	BH_pvalue	Bonferroni_pvalue
`Bacteria; Abditibacterium`	-14.6565	2399.54	0.995127	0.995127	1
`Bacteria; Abiotrophia`	-7.63158	1465.88	0.995846	0.995846	1
`Bacteria; Acidibacter`	-14.6565	2399.54	0.995127	0.995127	1
`Bacteria; Acidovorax`	-1.6285	266.616	0.995127	0.995127	1
`Bacteria; Acinetobacter`	-0.00104767	0.0177411	0.952909	0.952909	1
`Bacteria; Actinomyces`	-0.206644	0.285789	0.469641	0.469641	0.939281
`Bacteria; Actinomycetospora`	-15.3489	3328.81	0.996321	0.996321	1
`Bacteria; Aerococcus`	0.459287	0.670334	0.493242	0.493242	0.986484
`Bacteria; Aeromicrobium`	-4.95784	874.849	0.995478	0.995478	1
`Bacteria; Aeromonas`	-7.32826	1199.77	0.995127	0.995127	1
`Bacteria; Agathobacter`	-14.6565	2399.54	0.995127	0.995127	1
`Bacteria; Aggregatibacter`	-16.7553	3489.28	0.996169	0.996169	1
`Bacteria; Agrococcus`	0.383441	0.340603	0.260263	0.260263	0.520526
`Bacteria; Agromyces`	0.80493	0.999745	0.420742	0.420742	0.841483
`Bacteria; Akkermansia`	-14.6565	2399.54	0.995127	0.995127	1
`Bacteria; Alcaligenes`	-2.93131	479.909	0.995127	0.995127	1
`Bacteria; Alloprevotella`	-15.8541	3565.55	0.996452	0.996452	1
`Bacteria; Anaerococcus`	0.000246264	0.00127482	0.846821	0.846821	1
`Bacteria; Arenimonas`	-5.11631	1109.6	0.996321	0.996321	1
`Bacteria; Aridibacter`	-4.88551	799.848	0.995127	0.995127	1
`Bacteria; Arthrobacter`	-14.6565	2399.54	0.995127	0.995127	1
`Bacteria; Atopobium`	-15.5403	3369.48	0.99632	0.99632	1
`Bacteria; Auricoccus_Abyssicoccus`	-4.88551	799.848	0.995127	0.995127	1
`Bacteria; Bacillus`	-15.6446	3784.29	0.996701	0.996701	1
`Bacteria; Bacteroides`	-15.069	2721.93	0.995583	0.995583	1
`Bacteria; Bergeyella`	-14.8368	2526.69	0.995315	0.995315	1
`Bacteria; Bifidobacterium`	-0.0352359	0.187623	0.851032	0.851032	1
`Bacteria; Blastococcus`	-16.7133	3575.81	0.996271	0.996271	1
`Bacteria; Blautia`	-16.0601	3227.22	0.996029	0.996029	1
`Bacteria; Brachybacterium`	0.0883222	0.13863	0.524055	0.524055	1
`Bacteria; Brevibacillus`	-7.40732	1248.52	0.995266	0.995266	1
`Bacteria; Brevibacterium`	-16.7335	3765.85	0.996455	0.996455	1
`Bacteria; Brochothrix`	-1.22138	199.962	0.995127	0.995127	1
`Bacteria; Burkholderia_Caballeronia_Paraburkholderia`	0.0014655	0.00370251	0.692242	0.692242	1
`Bacteria; Butyricicoccus`	-14.6565	2399.54	0.995127	0.995127	1
`Bacteria; Butyrivibrio`	-7.32826	1199.77	0.995127	0.995127	1
`Bacteria; Campylobacter`	-0.0156497	0.0304819	0.607665	0.607665	1
`Bacteria; Candidatus_Saccharimonas`	-15.8463	2959.81	0.995728	0.995728	1
`Bacteria; Capnocytophaga`	-0.108391	0.186933	0.562023	0.562023	1
`Bacteria; Cardiobacterium`	0.618374	0.997338	0.535241	0.535241	1
`Bacteria; Carnobacterium`	-14.6565	2399.54	0.995127	0.995127	1
`Bacteria; Catenibacterium`	-3.66413	599.886	0.995127	0.995127	1
`Bacteria; Catonella`	-15.7009	3813.66	0.996715	0.996715	1
`Bacteria; Cellulomonas`	-3.66413	599.886	0.995127	0.995127	1
`Bacteria; Cellvibrio`	-7.32826	1199.77	0.995127	0.995127	1
`Bacteria; Chiayiivirga`	-4.88551	799.848	0.995127	0.995127	1
`Bacteria; Chryseobacterium`	0.0534173	0.0694634	0.441894	0.441894	0.883787
`Bacteria; Chryseomicrobium`	4.94992	989.045	0.996007	0.996007	1
`Bacteria; Citrobacter`	0.942841	188.39	0.996007	0.996007	1
`Bacteria; CL500_29_marine`	0.231046	0.16554	0.162802	0.162802	0.325605
`Bacteria; Cloacibacterium`	-3.66413	599.886	0.995127	0.995127	1
`Bacteria; Clostridium_sensu_stricto_1`	-14.6565	2399.54	0.995127	0.995127	1
`Bacteria; Cnuella`	-2.44275	399.924	0.995127	0.995127	1
`Bacteria; Collinsella`	-15.4476	2424.87	0.994917	0.994917	1
`Bacteria; Comamonas`	-14.7614	2384.16	0.99506	0.99506	1
`Bacteria; Conexibacter`	-4.88551	799.848	0.995127	0.995127	1
`Bacteria; Coprococcus`	-7.69446	1698.02	0.996384	0.996384	1
`Bacteria; Corynebacterium`	2.1102e-05	0.000202731	0.917099	0.917099	1
`Bacteria; Cupriavidus`	1.05976	0.906011	0.242123	0.242123	0.484245
`Bacteria; Curtobacterium`	-15.2296	3135.98	0.996125	0.996125	1
`Bacteria; Curvibacter`	-14.7694	2393.61	0.995077	0.995077	1
`Bacteria; Cutibacterium`	-0.000112538	0.000427599	0.792408	0.792408	1
`Bacteria; Deinococcus`	-15.4476	2424.87	0.994917	0.994917	1
`Bacteria; Delftia`	-2.93131	479.909	0.995127	0.995127	1
`Bacteria; Denitratisoma`	-7.65004	1560.52	0.996089	0.996089	1
`Bacteria; Dermabacter`	0.527166	0.281538	0.0611442	0.0611442	0.122288
`Bacteria; Dermacoccus`	-15.5766	3730.18	0.996668	0.996668	1
`Bacteria; Dialister`	-15.3197	3280.5	0.996274	0.996274	1
`Bacteria; Diaphorobacter`	-2.93131	479.909	0.995127	0.995127	1
`Bacteria; Dietzia`	-5.16808	1175.92	0.996493	0.996493	1
`Bacteria; Dolosigranulum`	0.000192134	0.000228654	0.40075	0.40075	0.801499
`Bacteria; Dubosiella`	-15.8463	2959.81	0.995728	0.995728	1
`Bacteria; Eggerthella`	-3.66413	599.886	0.995127	0.995127	1
`Bacteria; Eisenbergiella`	-2.93131	479.909	0.995127	0.995127	1
`Bacteria; Ellin6067`	-14.6565	2399.54	0.995127	0.995127	1
`Bacteria; Empedobacter`	-0.542834	88.872	0.995127	0.995127	1
`Bacteria; Enhydrobacter`	-0.411661	0.385913	0.286098	0.286098	0.572196
`Bacteria; Enterococcus`	-7.67447	1664.4	0.996321	0.996321	1
`Bacteria; Erysipelotrichaceae_UCG_006`	-14.6565	2399.54	0.995127	0.995127	1
`Bacteria; Erysipelotrichaceae_UCG_007`	-14.8735	2624.55	0.995478	0.995478	1
`Bacteria; Escherichia_Shigella`	-15.6659	3587.9	0.996516	0.996516	1
`Bacteria; Eubacterium_brachy`	-14.6565	2399.54	0.995127	0.995127	1
`Bacteria; Eubacterium_nodatum`	-15.514	3615.2	0.996576	0.996576	1
`Bacteria; Exiguobacterium`	1.08426	0.749871	0.148197	0.148197	0.296394
`Bacteria; Ezakiella`	-1.83207	299.943	0.995127	0.995127	1
`Bacteria; F0058`	-7.32826	1199.77	0.995127	0.995127	1
`Bacteria; F0332`	-15.6943	2797.44	0.995524	0.995524	1
`Bacteria; Facklamia`	-4.88551	799.848	0.995127	0.995127	1
`Bacteria; Faecalibacterium`	-15.3489	3328.81	0.996321	0.996321	1
`Bacteria; Faecalibaculum`	-15.6943	2797.44	0.995524	0.995524	1
`Bacteria; Fastidiosipila`	-14.6565	2399.54	0.995127	0.995127	1
`Bacteria; Fenollaria`	-5.16902	1200.89	0.996566	0.996566	1
`Bacteria; Filifactor`	-15.363	3287.25	0.996271	0.996271	1
`Bacteria; Finegoldia`	0.00320815	0.00469002	0.493951	0.493951	0.987902
`Bacteria; Flavisolibacter`	-2.09379	342.792	0.995127	0.995127	1
`Bacteria; Flavobacterium`	-15.3505	3266.78	0.996251	0.996251	1
`Bacteria; Fretibacterium`	-7.32826	1199.77	0.995127	0.995127	1
`Bacteria; Friedmanniella`	-2.98388	518.239	0.995406	0.995406	1
`Bacteria; Fusicatenibacter`	0.23879	0.221732	0.28151	0.28151	0.56302
`Bacteria; Fusobacterium`	-8.40708	1859.06	0.996392	0.996392	1
`Bacteria; Gaiella`	-14.6565	2399.54	0.995127	0.995127	1
`Bacteria; Gallicola`	-0.523447	85.698	0.995127	0.995127	1
`Bacteria; Gardnerella`	-14.6565	2399.54	0.995127	0.995127	1
`Bacteria; Gemella`	-16.5446	3560.94	0.996293	0.996293	1
`Bacteria; Gemmatimonas`	-1.83207	299.943	0.995127	0.995127	1
`Bacteria; Geobacillus`	-15.0287	2781.18	0.995688	0.995688	1
`Bacteria; Geodermatophilus`	-14.6565	2399.54	0.995127	0.995127	1
`Bacteria; Georgenia`	-1.83207	299.943	0.995127	0.995127	1
`Bacteria; Gordonia`	-1.22138	199.962	0.995127	0.995127	1
`Bacteria; Granulicatella`	-0.22815	0.313817	0.467215	0.467215	0.934431
`Bacteria; Haemophilus`	-0.0951905	0.107188	0.374502	0.374502	0.749004
`Bacteria; Haliangium`	-2.44275	399.924	0.995127	0.995127	1
`Bacteria; Halomonas`	0.00654658	0.0835426	0.93754	0.93754	1
`Bacteria; Hassallia`	-1.83207	299.943	0.995127	0.995127	1
`Bacteria; Helcococcus`	-14.6565	2399.54	0.995127	0.995127	1
`Bacteria; Holdemanella`	-7.32826	1199.77	0.995127	0.995127	1
`Bacteria; Hydrogenophilus`	-14.6565	2399.54	0.995127	0.995127	1
`Bacteria; Hydrotalea`	0.475242	0.235048	0.0431875	0.0431875	0.086375
`Bacteria; Iamia`	-14.6565	2399.54	0.995127	0.995127	1
`Bacteria; Ileibacterium`	-14.6565	2399.54	0.995127	0.995127	1
`Bacteria; Ilumatobacter`	-1.83207	299.943	0.995127	0.995127	1
`Bacteria; Janibacter`	0.00663225	0.0394189	0.866386	0.866386	1
`Bacteria; Jeotgalicoccus`	-15.3489	3328.81	0.996321	0.996321	1
`Bacteria; Johnsonella`	-15.7495	2762.89	0.995452	0.995452	1
`Bacteria; KCM_B_112`	-5.00546	939.625	0.99575	0.99575	1
`Bacteria; Kingella`	-15.5206	3484.86	0.996446	0.996446	1
`Bacteria; Klebsiella`	-16.0942	2566.13	0.994996	0.994996	1
`Bacteria; Knoellia`	-3.66413	599.886	0.995127	0.995127	1
`Bacteria; Kocuria`	0.0154663	0.348399	0.964592	0.964592	1
`Bacteria; Kytococcus`	-1.83207	299.943	0.995127	0.995127	1
`Bacteria; Lachnoanaerobaculum`	-15.4817	3345.77	0.996308	0.996308	1
`Bacteria; Lachnoclostridium`	0.623871	0.426003	0.143064	0.143064	0.286128
`Bacteria; Lachnospiraceae_ND3007`	-14.6565	2399.54	0.995127	0.995127	1
`Bacteria; Lachnospiraceae_NK4A136`	6.59989	1318.73	0.996007	0.996007	1
`Bacteria; Lachnospiraceae_UCG_004`	-7.32826	1199.77	0.995127	0.995127	1
`Bacteria; Lactiplantibacillus`	-14.6565	2399.54	0.995127	0.995127	1
`Bacteria; Lactobacillus`	-16.3553	2474.04	0.994725	0.994725	1
`Bacteria; Lactococcus`	-16.2756	3518.69	0.996309	0.996309	1
`Bacteria; Lautropia`	-2.15439	407.675	0.995784	0.995784	1
`Bacteria; Lawsonella`	0.00134039	0.000913825	0.142433	0.142433	0.284866
`Bacteria; Leptotrichia`	-5.19002	1053.94	0.996071	0.996071	1
`Bacteria; Leuconostoc`	-15.2403	3091.51	0.996067	0.996067	1
`Bacteria; Limnobacter`	-2.44275	399.924	0.995127	0.995127	1
`Bacteria; Luteimonas`	-14.8735	2624.55	0.995478	0.995478	1
`Bacteria; Lysinibacillus`	-7.84713	1398.72	0.995524	0.995524	1
`Bacteria; Lysobacter`	-1.83207	299.943	0.995127	0.995127	1
`Bacteria; Macellibacteroides`	-2.93131	479.909	0.995127	0.995127	1
`Bacteria; Marmoricola`	-3.66413	599.886	0.995127	0.995127	1
`Bacteria; Massilia`	-0.0882153	0.260032	0.734423	0.734423	1
`Bacteria; Megamonas`	-4.88551	799.848	0.995127	0.995127	1
`Bacteria; Methylotenera`	-14.6565	2399.54	0.995127	0.995127	1
`Bacteria; Microbacterium`	0.0105087	0.0300331	0.72641	0.72641	1
`Bacteria; Microcella`	-3.66413	599.886	0.995127	0.995127	1
`Bacteria; Micrococcus`	0.00364536	0.0535274	0.945704	0.945704	1
`Bacteria; Mogibacterium`	-4.92417	826.195	0.995245	0.995245	1
`Bacteria; Monoglobus`	-1.12743	184.58	0.995127	0.995127	1
`Bacteria; Moraxella`	-0.17088	0.400856	0.669898	0.669898	1
`Bacteria; Mucilaginibacter`	-7.32826	1199.77	0.995127	0.995127	1
`Bacteria; Murdochiella`	-4.88551	799.848	0.995127	0.995127	1
`Bacteria; Mycobacterium`	-2.44275	399.924	0.995127	0.995127	1
`Bacteria; Myxococcus`	-14.6565	2399.54	0.995127	0.995127	1
`Bacteria; Nakamurella`	-4.88551	799.848	0.995127	0.995127	1
`Bacteria; Negativicoccus`	-0.0033345	0.164221	0.9838	0.9838	1
`Bacteria; Neisseria`	-0.159356	0.213337	0.455083	0.455083	0.910166
`Bacteria; Nesterenkonia`	-1.6285	266.616	0.995127	0.995127	1
`Bacteria; Nitrospira`	-15.462	3522.5	0.996498	0.996498	1
`Bacteria; Nocardia`	-7.32826	1199.77	0.995127	0.995127	1
`Bacteria; Nocardioides`	0.0385004	0.135664	0.776569	0.776569	1
`Bacteria; Ohtaekwangia`	-4.88551	799.848	0.995127	0.995127	1
`Bacteria; OLB13`	-4.88551	799.848	0.995127	0.995127	1
`Bacteria; Oribacterium`	-16.785	3186.38	0.995797	0.995797	1
`Bacteria; Ornithinibacter`	-14.6565	2399.54	0.995127	0.995127	1
`Bacteria; Ornithinimicrobium`	-3.66413	599.886	0.995127	0.995127	1
`Bacteria; Pantoea`	-14.8735	2624.55	0.995478	0.995478	1
`Bacteria; Parabacteroides`	0.0623601	0.0392773	0.112357	0.112357	0.224714
`Bacteria; Parvimonas`	-14.8735	2624.55	0.995478	0.995478	1
`Bacteria; Pediococcus`	-14.6565	2399.54	0.995127	0.995127	1
`Bacteria; Pelomonas`	-0.0360526	0.0719885	0.616504	0.616504	1
`Bacteria; Peptoclostridium`	-14.6565	2399.54	0.995127	0.995127	1
`Bacteria; Peptoniphilus`	0.00125029	0.0021967	0.569242	0.569242	1
`Bacteria; Peptostreptococcus`	-15.0515	2698.24	0.995549	0.995549	1
`Bacteria; Pir4_lineage`	-14.6565	2399.54	0.995127	0.995127	1
`Bacteria; Planococcus`	-7.32826	1199.77	0.995127	0.995127	1
`Bacteria; Planomicrobium`	-15.3489	3328.81	0.996321	0.996321	1
`Bacteria; Pontibacter`	-14.6565	2399.54	0.995127	0.995127	1
`Bacteria; Porphyromonas`	-0.137446	0.238221	0.56396	0.56396	1
`Bacteria; Prevotella`	-0.450967	0.620753	0.467542	0.467542	0.935085
`Bacteria; Prevotella_7`	-16.872	4076.03	0.996697	0.996697	1
`Bacteria; Prevotella_9`	-3.09041	700.987	0.996482	0.996482	1
`Bacteria; Prevotellaceae_NK3B31`	-14.6565	2399.54	0.995127	0.995127	1
`Bacteria; Pseudarthrobacter`	-5.17133	1205.07	0.996576	0.996576	1
`Bacteria; Pseudomonas`	0.0753608	0.0452762	0.0960191	0.0960191	0.192038
`Bacteria; Pseudonocardia`	-5.10664	1072.32	0.9962	0.9962	1
`Bacteria; Pseudopropionibacterium`	-14.8137	2395.75	0.995066	0.995066	1
`Bacteria; Pseudosphingobacterium`	-7.32826	1199.77	0.995127	0.995127	1
`Bacteria; Pseudoxanthomonas`	-7.66941	1590.12	0.996152	0.996152	1
`Bacteria; Psychrobacter`	-14.6565	2399.54	0.995127	0.995127	1
`Bacteria; Quadrisphaera`	-5.11631	1109.6	0.996321	0.996321	1
`Bacteria; Ramlibacter`	-2.09379	342.792	0.995127	0.995127	1
`Bacteria; Rathayibacter`	-15.2296	3135.98	0.996125	0.996125	1
`Bacteria; RB41`	-14.6565	2399.54	0.995127	0.995127	1
`Bacteria; Rheinheimera`	-14.6565	2399.54	0.995127	0.995127	1
`Bacteria; Rhizobacter`	-0.69793	114.264	0.995127	0.995127	1
`Bacteria; Rhodococcus`	-15.6943	2797.44	0.995524	0.995524	1
`Bacteria; Rothia`	-8.03776	1756.35	0.996349	0.996349	1
`Bacteria; Rubrobacter`	-7.67447	1664.4	0.996321	0.996321	1
`Bacteria; Ruminococcus`	0.296473	0.220824	0.179409	0.179409	0.358818
`Bacteria; Ruminococcus_gauvreauii`	-2.09379	342.792	0.995127	0.995127	1
`Bacteria; Salinicoccus`	-14.6565	2399.54	0.995127	0.995127	1
`Bacteria; Sanguibacter_Flavimobilis`	-3.66413	599.886	0.995127	0.995127	1
`Bacteria; Selenomonas`	-15.8463	2959.81	0.995728	0.995728	1
`Bacteria; Serratia`	-14.6565	2399.54	0.995127	0.995127	1
`Bacteria; Shuttleworthia`	-2.44275	399.924	0.995127	0.995127	1
`Bacteria; Slackia`	-7.32826	1199.77	0.995127	0.995127	1
`Bacteria; Solirubrobacter`	-14.694	2399.22	0.995113	0.995113	1
`Bacteria; Sphaerochaeta`	-4.88551	799.848	0.995127	0.995127	1
`Bacteria; Spirosoma`	-1.83207	299.943	0.995127	0.995127	1
`Bacteria; Sporosarcina`	-3.66413	599.886	0.995127	0.995127	1
`Bacteria; Staphylococcus`	-0.000108477	0.000452902	0.810705	0.810705	1
`Bacteria; Stenotrophobacter`	-1.6285	266.616	0.995127	0.995127	1
`Bacteria; Stenotrophomonas`	-0.307507	0.389029	0.429266	0.429266	0.858532
`Bacteria; Stomatobaculum`	-0.0334408	0.534977	0.950158	0.950158	1
`Bacteria; Streptococcus`	-0.136673	0.121102	0.259078	0.259078	0.518155
`Bacteria; Streptomyces`	-15.0811	2911.53	0.995867	0.995867	1
`Bacteria; Sutterella`	-14.6565	2399.54	0.995127	0.995127	1
`Bacteria; Tannerella`	-15.2631	3127.05	0.996106	0.996106	1
`Bacteria; Tepidimonas`	-2.93131	479.909	0.995127	0.995127	1
`Bacteria; Terrisporobacter`	-14.6565	2399.54	0.995127	0.995127	1
`Bacteria; Tessaracoccus`	-2.44275	399.924	0.995127	0.995127	1
`Bacteria; Tetrasphaera`	-3.06979	665.761	0.996321	0.996321	1
`Bacteria; Thermomonas`	-15.3489	3328.81	0.996321	0.996321	1
`Bacteria; Thermus`	-14.6565	2399.54	0.995127	0.995127	1
`Bacteria; TM7a`	-15.5327	3578.31	0.996537	0.996537	1
`Bacteria; TM7x`	-14.8368	2526.69	0.995315	0.995315	1
`Bacteria; Treponema`	-7.6349	1502.9	0.995947	0.995947	1
`Bacteria; Turicella`	-4.88551	799.848	0.995127	0.995127	1
`Bacteria; Turneriella`	6.59989	1318.73	0.996007	0.996007	1
`Bacteria; Unc. OTU0004`	-14.6565	2399.54	0.995127	0.995127	1
`Bacteria; Unc. OTU0031`	-14.6565	2399.54	0.995127	0.995127	1
`Bacteria; Unc. OTU0098`	-0.0434393	0.149076	0.770753	0.770753	1
`Bacteria; Unc. OTU0099`	-7.32826	1199.77	0.995127	0.995127	1
`Bacteria; Unc. OTU0103`	-7.32826	1199.77	0.995127	0.995127	1
`Bacteria; Unc. OTU0107`	-4.88551	799.848	0.995127	0.995127	1
`Bacteria; Unc. OTU0134`	-4.88551	799.848	0.995127	0.995127	1
`Bacteria; Unc. OTU0264`	-14.9959	2790.1	0.995712	0.995712	1
`Bacteria; Unc. OTU0375`	-2.93131	479.909	0.995127	0.995127	1
`Bacteria; Unc. OTU0399`	-0.0724639	0.209815	0.729816	0.729816	1
`Bacteria; Unc. OTU0569`	-14.6565	2399.54	0.995127	0.995127	1
`Bacteria; Unc. OTU0596`	-7.32826	1199.77	0.995127	0.995127	1
`Bacteria; Unc. OTU0597`	-14.6565	2399.54	0.995127	0.995127	1
`Bacteria; Unc. OTU0598`	-2.93131	479.909	0.995127	0.995127	1
`Bacteria; Unc. OTU0616`	-7.32826	1199.77	0.995127	0.995127	1
`Bacteria; Unc. OTU0742`	-4.88551	799.848	0.995127	0.995127	1
`Bacteria; Unc. OTU1080`	-14.6565	2399.54	0.995127	0.995127	1
`Bacteria; Unc. OTU1088`	-14.6565	2399.54	0.995127	0.995127	1
`Bacteria; Unc. OTU1110`	-3.66413	599.886	0.995127	0.995127	1
`Bacteria; Unc. OTU1127`	-3.13885	559.488	0.995524	0.995524	1
`Bacteria; Unc. OTU1134`	-4.88551	799.848	0.995127	0.995127	1
`Bacteria; Unc. OTU1151`	-7.32826	1199.77	0.995127	0.995127	1
`Bacteria; Unc. OTU1166`	-14.6565	2399.54	0.995127	0.995127	1
`Bacteria; Unc. OTU1183`	-7.32826	1199.77	0.995127	0.995127	1
`Bacteria; Unc. OTU1198`	-15.5327	3578.31	0.996537	0.996537	1
`Bacteria; Unc. OTU1199`	-1.46565	239.954	0.995127	0.995127	1
`Bacteria; Unc. OTU1229`	-14.6565	2399.54	0.995127	0.995127	1
`Bacteria; Unc. OTU1398`	-2.93131	479.909	0.995127	0.995127	1
`Bacteria; Unc. OTU1468`	-2.93131	479.909	0.995127	0.995127	1
`Bacteria; Unc. OTU1587`	1.09998	219.788	0.996007	0.996007	1
`Bacteria; Unc. OTU1599`	-2.93131	479.909	0.995127	0.995127	1
`Bacteria; Unc. OTU1623`	-14.6565	2399.54	0.995127	0.995127	1
`Bacteria; Unc. OTU1632`	-15.3489	3328.81	0.996321	0.996321	1
`Bacteria; Unc. OTU1637`	-7.32826	1199.77	0.995127	0.995127	1
`Bacteria; Unc. OTU1648`	-7.59641	1539.42	0.996063	0.996063	1
`Bacteria; Unc. OTU1705`	-4.88551	799.848	0.995127	0.995127	1
`Bacteria; Unc. OTU1796`	-4.88551	799.848	0.995127	0.995127	1
`Bacteria; Unc. OTU1797`	-2.09379	342.792	0.995127	0.995127	1
`Bacteria; Unc. OTU1818`	-15.0927	2871.58	0.995806	0.995806	1
`Bacteria; Unc. OTU1822`	-7.32826	1199.77	0.995127	0.995127	1
`Bacteria; Ureaplasma`	-7.32826	1199.77	0.995127	0.995127	1
`Bacteria; Variovorax`	-16.0765	3320.86	0.996137	0.996137	1
`Bacteria; Veillonella`	-15.6545	2945.85	0.99576	0.99576	1
`Bacteria; Vibrio`	-0.488551	79.9848	0.995127	0.995127	1
`Bacteria; Williamsia`	-14.6565	2399.54	0.995127	0.995127	1
`Bacteria; Yersinia`	-1.6285	266.616	0.995127	0.995127	1
`Bacteria; Yonghaparkia`	-14.7963	2525.18	0.995325	0.995325	1

## Sheet: 5.3 ASI_bi_logistic
Genus	Estimate	SE	Unadjusted_pvalue	BH_pvalue	Bonferroni_pvalue
`Bacteria; Abditibacterium`	-15.139	2399.54	0.994966	0.994966	1
`Bacteria; Abiotrophia`	0.0470049	0.144462	0.744894	0.744894	1
`Bacteria; Acidibacter`	-15.139	2399.54	0.994966	0.994966	1
`Bacteria; Acidovorax`	-1.68211	266.616	0.994966	0.994966	1
`Bacteria; Acinetobacter`	-0.00630103	0.019017	0.740391	0.740391	1
`Bacteria; Actinomyces`	-17.6531	3266.77	0.995688	0.995688	1
`Bacteria; Actinomycetospora`	-15.8233	3310.37	0.996186	0.996186	1
`Bacteria; Aerococcus`	0.391257	0.543675	0.471739	0.471739	0.943479
`Bacteria; Aeromicrobium`	-5.11373	867.082	0.995294	0.995294	1
`Bacteria; Aeromonas`	-7.56948	1199.77	0.994966	0.994966	1
`Bacteria; Agathobacter`	-15.139	2399.54	0.994966	0.994966	1
`Bacteria; Aggregatibacter`	-17.2142	3408.84	0.995971	0.995971	1
`Bacteria; Agrococcus`	0.245374	0.33015	0.457349	0.457349	0.914698
`Bacteria; Agromyces`	0.492513	0.983054	0.616369	0.616369	1
`Bacteria; Akkermansia`	-15.139	2399.54	0.994966	0.994966	1
`Bacteria; Alcaligenes`	-3.02779	479.909	0.994966	0.994966	1
`Bacteria; Alloprevotella`	-16.3342	3489.49	0.996265	0.996265	1
`Bacteria; Anaerococcus`	-0.000498712	0.00132624	0.706891	0.706891	1
`Bacteria; Arenimonas`	-5.27445	1103.46	0.996186	0.996186	1
`Bacteria; Aridibacter`	-5.04632	799.848	0.994966	0.994966	1
`Bacteria; Arthrobacter`	-15.139	2399.54	0.994966	0.994966	1
`Bacteria; Atopobium`	0.0466082	0.177259	0.792598	0.792598	1
`Bacteria; Auricoccus_Abyssicoccus`	-5.04632	799.848	0.994966	0.994966	1
`Bacteria; Bacillus`	-15.104	2261.73	0.994672	0.994672	1
`Bacteria; Bacteroides`	-15.5114	2649.38	0.995329	0.995329	1
`Bacteria; Bergeyella`	0.0487422	0.872913	0.95547	0.95547	1
`Bacteria; Bifidobacterium`	-0.0687854	0.206507	0.739067	0.739067	1
`Bacteria; Blastococcus`	-16.205	2163.68	0.994024	0.994024	1
`Bacteria; Blautia`	-16.5492	3221.67	0.995901	0.995901	1
`Bacteria; Brachybacterium`	0.0413785	0.138008	0.76431	0.76431	1
`Bacteria; Brevibacillus`	-7.64432	1239.49	0.995079	0.995079	1
`Bacteria; Brevibacterium`	-16.2223	2284.1	0.994333	0.994333	1
`Bacteria; Brochothrix`	-1.26158	199.962	0.994966	0.994966	1
`Bacteria; Burkholderia_Caballeronia_Paraburkholderia`	0.00161807	0.00325541	0.619161	0.619161	1
`Bacteria; Butyricicoccus`	-15.139	2399.54	0.994966	0.994966	1
`Bacteria; Butyrivibrio`	-7.56948	1199.77	0.994966	0.994966	1
`Bacteria; Campylobacter`	-0.0284847	0.0357663	0.425793	0.425793	0.851586
`Bacteria; Candidatus_Saccharimonas`	-16.3208	2938.65	0.995569	0.995569	1
`Bacteria; Capnocytophaga`	-3.99436	711.276	0.995519	0.995519	1
`Bacteria; Cardiobacterium`	-16.3208	2938.65	0.995569	0.995569	1
`Bacteria; Carnobacterium`	-15.139	2399.54	0.994966	0.994966	1
`Bacteria; Catenibacterium`	-3.78474	599.886	0.994966	0.994966	1
`Bacteria; Catonella`	-0.204635	0.494422	0.678956	0.678956	1
`Bacteria; Cellulomonas`	-3.78474	599.886	0.994966	0.994966	1
`Bacteria; Cellvibrio`	-7.56948	1199.77	0.994966	0.994966	1
`Bacteria; Chiayiivirga`	-5.04632	799.848	0.994966	0.994966	1
`Bacteria; Chryseobacterium`	0.0296179	0.0687549	0.666632	0.666632	1
`Bacteria; Chryseomicrobium`	4.55368	599.886	0.993943	0.993943	1
`Bacteria; Citrobacter`	-0.720902	114.264	0.994966	0.994966	1
`Bacteria; CL500_29_marine`	0.18807	0.149107	0.207198	0.207198	0.414396
`Bacteria; Cloacibacterium`	-3.78474	599.886	0.994966	0.994966	1
`Bacteria; Clostridium_sensu_stricto_1`	-15.139	2399.54	0.994966	0.994966	1
`Bacteria; Cnuella`	-2.52316	399.924	0.994966	0.994966	1
`Bacteria; Collinsella`	-15.9095	2392.36	0.994694	0.994694	1
`Bacteria; Comamonas`	-15.2334	2359.83	0.994849	0.994849	1
`Bacteria; Conexibacter`	-5.04632	799.848	0.994966	0.994966	1
`Bacteria; Coprococcus`	-7.44808	1041.15	0.994292	0.994292	1
`Bacteria; Corynebacterium`	5.76417e-05	0.00017288	0.738818	0.738818	1
`Bacteria; Cupriavidus`	0.876504	0.787114	0.265465	0.265465	0.53093
`Bacteria; Curtobacterium`	-15.6945	3103.83	0.995966	0.995966	1
`Bacteria; Curvibacter`	-15.2387	2366.13	0.994861	0.994861	1
`Bacteria; Cutibacterium`	-0.000565683	0.000484227	0.242718	0.284697	0.485436
`Bacteria; Deinococcus`	-15.9095	2392.36	0.994694	0.994694	1
`Bacteria; Delftia`	-3.02779	479.909	0.994966	0.994966	1
`Bacteria; Denitratisoma`	0.244435	0.266653	0.359313	0.359313	0.718625
`Bacteria; Dermabacter`	0.172412	0.202432	0.39438	0.39438	0.788759
`Bacteria; Dermacoccus`	-14.9685	2159	0.994468	0.994468	1
`Bacteria; Dialister`	-15.8334	3327.15	0.996203	0.996203	1
`Bacteria; Diaphorobacter`	-3.02779	479.909	0.994966	0.994966	1
`Bacteria; Dietzia`	-4.98811	703.039	0.994339	0.994339	1
`Bacteria; Dolosigranulum`	0.000121424	0.000199585	0.542935	0.542935	1
`Bacteria; Dubosiella`	-16.3208	2938.65	0.995569	0.995569	1
`Bacteria; Eggerthella`	-3.78474	599.886	0.994966	0.994966	1
`Bacteria; Eisenbergiella`	-3.02779	479.909	0.994966	0.994966	1
`Bacteria; Ellin6067`	-15.139	2399.54	0.994966	0.994966	1
`Bacteria; Empedobacter`	-0.560702	88.872	0.994966	0.994966	1
`Bacteria; Enhydrobacter`	-0.10102	0.144512	0.484526	0.484526	0.969053
`Bacteria; Enterococcus`	-7.91167	1655.19	0.996186	0.996186	1
`Bacteria; Erysipelotrichaceae_UCG_006`	-15.139	2399.54	0.994966	0.994966	1
`Bacteria; Erysipelotrichaceae_UCG_007`	-15.3412	2601.25	0.995294	0.995294	1
`Bacteria; Escherichia_Shigella`	-0.00347413	0.00879882	0.692961	0.692961	1
`Bacteria; Eubacterium_brachy`	-15.139	2399.54	0.994966	0.994966	1
`Bacteria; Eubacterium_nodatum`	-14.98	2171.39	0.994496	0.994496	1
`Bacteria; Exiguobacterium`	0.851133	0.66217	0.198663	0.198663	0.397327
`Bacteria; Ezakiella`	-1.89237	299.943	0.994966	0.994966	1
`Bacteria; F0058`	-7.56948	1199.77	0.994966	0.994966	1
`Bacteria; F0332`	-16.1798	2797.44	0.995385	0.995385	1
`Bacteria; Facklamia`	-5.04632	799.848	0.994966	0.994966	1
`Bacteria; Faecalibacterium`	-15.8233	3310.37	0.996186	0.996186	1
`Bacteria; Faecalibaculum`	-16.1798	2797.44	0.995385	0.995385	1
`Bacteria; Fastidiosipila`	-15.139	2399.54	0.994966	0.994966	1
`Bacteria; Fenollaria`	-5.07652	820.014	0.995061	0.995061	1
`Bacteria; Filifactor`	-15.8364	3261.97	0.996126	0.996126	1
`Bacteria; Finegoldia`	-0.013225	0.00879545	0.132678	0.252302	0.265357
`Bacteria; Flavisolibacter`	-2.16271	342.792	0.994966	0.994966	1
`Bacteria; Flavobacterium`	-15.861	3302.25	0.996168	0.996168	1
`Bacteria; Fretibacterium`	-7.56948	1199.77	0.994966	0.994966	1
`Bacteria; Friedmanniella`	-3.07962	518.116	0.995257	0.995257	1
`Bacteria; Fusicatenibacter`	-0.0305915	0.25299	0.903754	0.903754	1
`Bacteria; Fusobacterium`	-0.313041	0.301973	0.299899	0.299899	0.599798
`Bacteria; Gaiella`	-15.139	2399.54	0.994966	0.994966	1
`Bacteria; Gallicola`	-0.540677	85.698	0.994966	0.994966	1
`Bacteria; Gardnerella`	-15.139	2399.54	0.994966	0.994966	1
`Bacteria; Gemella`	-0.0869326	0.112096	0.438033	0.438033	0.876067
`Bacteria; Gemmatimonas`	-1.89237	299.943	0.994966	0.994966	1
`Bacteria; Geobacillus`	-15.4904	2743.76	0.995495	0.995495	1
`Bacteria; Geodermatophilus`	-15.139	2399.54	0.994966	0.994966	1
`Bacteria; Georgenia`	2.27684	299.943	0.993943	0.993943	1
`Bacteria; Gordonia`	-1.26158	199.962	0.994966	0.994966	1
`Bacteria; Granulicatella`	-0.281079	0.300342	0.349343	0.349343	0.698687
`Bacteria; Haemophilus`	-0.00828088	0.0201483	0.681075	0.681075	1
`Bacteria; Haliangium`	-2.52316	399.924	0.994966	0.994966	1
`Bacteria; Halomonas`	-0.034219	0.112488	0.760974	0.760974	1
`Bacteria; Hassallia`	-1.89237	299.943	0.994966	0.994966	1
`Bacteria; Helcococcus`	-15.139	2399.54	0.994966	0.994966	1
`Bacteria; Holdemanella`	-7.56948	1199.77	0.994966	0.994966	1
`Bacteria; Hydrogenophilus`	-15.139	2399.54	0.994966	0.994966	1
`Bacteria; Hydrotalea`	0.0304542	0.242642	0.900119	0.900119	1
`Bacteria; Iamia`	-15.139	2399.54	0.994966	0.994966	1
`Bacteria; Ileibacterium`	18.2147	2399.54	0.993943	0.993943	1
`Bacteria; Ilumatobacter`	-1.89237	299.943	0.994966	0.994966	1
`Bacteria; Janibacter`	-0.00290315	0.0404989	0.942853	0.942853	1
`Bacteria; Jeotgalicoccus`	-15.8233	3310.37	0.996186	0.996186	1
`Bacteria; Johnsonella`	-16.2193	2731.75	0.995263	0.995263	1
`Bacteria; KCM_B_112`	-5.16182	931.934	0.995581	0.995581	1
`Bacteria; Kingella`	-14.9945	2094.1	0.994287	0.994287	1
`Bacteria; Klebsiella`	-0.0821306	0.181537	0.650968	0.650968	1
`Bacteria; Knoellia`	-3.78474	599.886	0.994966	0.994966	1
`Bacteria; Kocuria`	0.0586995	0.284352	0.836453	0.836453	1
`Bacteria; Kytococcus`	-1.89237	299.943	0.994966	0.994966	1
`Bacteria; Lachnoanaerobaculum`	0.0250303	0.361001	0.944722	0.944722	1
`Bacteria; Lachnoclostridium`	-7.73882	1362.39	0.995468	0.995468	1
`Bacteria; Lachnospiraceae_ND3007`	-15.139	2399.54	0.994966	0.994966	1
`Bacteria; Lachnospiraceae_NK4A136`	-5.04632	799.848	0.994966	0.994966	1
`Bacteria; Lachnospiraceae_UCG_004`	-7.56948	1199.77	0.994966	0.994966	1
`Bacteria; Lactiplantibacillus`	-15.139	2399.54	0.994966	0.994966	1
`Bacteria; Lactobacillus`	-16.8092	2411.03	0.994437	0.994437	1
`Bacteria; Lactococcus`	-16.7368	3457.13	0.996137	0.996137	1
`Bacteria; Lautropia`	-2.22347	406.626	0.995637	0.995637	1
`Bacteria; Lawsonella`	0.00100425	0.000847195	0.235866	0.235866	0.471731
`Bacteria; Leptotrichia`	-5.3438	1025.93	0.995844	0.995844	1
`Bacteria; Leuconostoc`	-15.7117	3064.81	0.99591	0.99591	1
`Bacteria; Limnobacter`	-2.52316	399.924	0.994966	0.994966	1
`Bacteria; Luteimonas`	-15.3412	2601.25	0.995294	0.995294	1
`Bacteria; Lysinibacillus`	-8.08989	1398.72	0.995385	0.995385	1
`Bacteria; Lysobacter`	-1.89237	299.943	0.994966	0.994966	1
`Bacteria; Macellibacteroides`	-3.02779	479.909	0.994966	0.994966	1
`Bacteria; Marmoricola`	-3.78474	599.886	0.994966	0.994966	1
`Bacteria; Massilia`	-0.18204	0.400656	0.649574	0.649574	1
`Bacteria; Megamonas`	-5.04632	799.848	0.994966	0.994966	1
`Bacteria; Methylotenera`	-15.139	2399.54	0.994966	0.994966	1
`Bacteria; Microbacterium`	0.00219248	0.0305463	0.94278	0.94278	1
`Bacteria; Microcella`	-3.78474	599.886	0.994966	0.994966	1
`Bacteria; Micrococcus`	0.0177021	0.0434129	0.683449	0.683449	1
`Bacteria; Mogibacterium`	-5.08462	825.289	0.995084	0.995084	1
`Bacteria; Monoglobus`	-1.16453	184.58	0.994966	0.994966	1
`Bacteria; Moraxella`	0.000118237	0.00015526	0.446334	0.446334	0.892668
`Bacteria; Mucilaginibacter`	-7.56948	1199.77	0.994966	0.994966	1
`Bacteria; Murdochiella`	-5.04632	799.848	0.994966	0.994966	1
`Bacteria; Mycobacterium`	-2.52316	399.924	0.994966	0.994966	1
`Bacteria; Myxococcus`	-15.139	2399.54	0.994966	0.994966	1
`Bacteria; Nakamurella`	-5.04632	799.848	0.994966	0.994966	1
`Bacteria; Negativicoccus`	-3.31678	632.201	0.995814	0.995814	1
`Bacteria; Neisseria`	-0.00936238	0.0386569	0.808631	0.808631	1
`Bacteria; Nesterenkonia`	-1.68211	266.616	0.994966	0.994966	1
`Bacteria; Nitrospira`	-14.9615	2151.48	0.994452	0.994452	1
`Bacteria; Nocardia`	-7.56948	1199.77	0.994966	0.994966	1
`Bacteria; Nocardioides`	-5.10766	841.074	0.995155	0.995155	1
`Bacteria; Ohtaekwangia`	-5.04632	799.848	0.994966	0.994966	1
`Bacteria; OLB13`	-5.04632	799.848	0.994966	0.994966	1
`Bacteria; Oribacterium`	-17.273	3119.26	0.995582	0.995582	1
`Bacteria; Ornithinibacter`	-15.139	2399.54	0.994966	0.994966	1
`Bacteria; Ornithinimicrobium`	-3.78474	599.886	0.994966	0.994966	1
`Bacteria; Pantoea`	-15.3412	2601.25	0.995294	0.995294	1
`Bacteria; Parabacteroides`	0.0379885	0.030306	0.210025	0.210025	0.420049
`Bacteria; Parvimonas`	-15.3412	2601.25	0.995294	0.995294	1
`Bacteria; Pediococcus`	-15.139	2399.54	0.994966	0.994966	1
`Bacteria; Pelomonas`	0.00283097	0.0430634	0.947585	0.947585	1
`Bacteria; Peptoclostridium`	-15.139	2399.54	0.994966	0.994966	1
`Bacteria; Peptoniphilus`	-0.00553211	0.00410278	0.177537	0.177537	0.355073
`Bacteria; Peptostreptococcus`	-15.4937	2625.98	0.995292	0.995292	1
`Bacteria; Pir4_lineage`	-15.139	2399.54	0.994966	0.994966	1
`Bacteria; Planococcus`	-7.56948	1199.77	0.994966	0.994966	1
`Bacteria; Planomicrobium`	-15.8233	3310.37	0.996186	0.996186	1
`Bacteria; Pontibacter`	-15.139	2399.54	0.994966	0.994966	1
`Bacteria; Porphyromonas`	-0.1109	0.17087	0.516318	0.516318	1
`Bacteria; Prevotella`	-17.3433	2766.74	0.994998	0.994998	1
`Bacteria; Prevotella_7`	-16.3405	2396.68	0.99456	0.99456	1
`Bacteria; Prevotella_9`	-2.98356	420.989	0.994345	0.994345	1
`Bacteria; Prevotellaceae_NK3B31`	-15.139	2399.54	0.994966	0.994966	1
`Bacteria; Pseudarthrobacter`	-4.99332	723.796	0.994496	0.994496	1
`Bacteria; Pseudomonas`	0.0419702	0.0402791	0.297419	0.297419	0.594837
`Bacteria; Pseudonocardia`	-5.26093	1058.5	0.996034	0.996034	1
`Bacteria; Pseudopropionibacterium`	0.0769425	0.202333	0.703741	0.703741	1
`Bacteria; Pseudosphingobacterium`	-7.56948	1199.77	0.994966	0.994966	1
`Bacteria; Pseudoxanthomonas`	-7.90941	1580.42	0.996007	0.996007	1
`Bacteria; Psychrobacter`	-15.139	2399.54	0.994966	0.994966	1
`Bacteria; Quadrisphaera`	0.484623	0.358886	0.176903	0.176903	0.353805
`Bacteria; Ramlibacter`	-2.16271	342.792	0.994966	0.994966	1
`Bacteria; Rathayibacter`	-15.6945	3103.83	0.995966	0.995966	1
`Bacteria; RB41`	-15.139	2399.54	0.994966	0.994966	1
`Bacteria; Rheinheimera`	-15.139	2399.54	0.994966	0.994966	1
`Bacteria; Rhizobacter`	-0.720902	114.264	0.994966	0.994966	1
`Bacteria; Rhodococcus`	-16.1798	2797.44	0.995385	0.995385	1
`Bacteria; Rothia`	-0.182604	0.161145	0.257145	0.257145	0.514289
`Bacteria; Rubrobacter`	-7.91167	1655.19	0.996186	0.996186	1
`Bacteria; Ruminococcus`	0.681821	0.300378	0.0232149	0.0232149	0.0464299
`Bacteria; Ruminococcus_gauvreauii`	-2.16271	342.792	0.994966	0.994966	1
`Bacteria; Salinicoccus`	18.2147	2399.54	0.993943	0.993943	1
`Bacteria; Sanguibacter_Flavimobilis`	-3.78474	599.886	0.994966	0.994966	1
`Bacteria; Selenomonas`	-16.3208	2938.65	0.995569	0.995569	1
`Bacteria; Serratia`	-15.139	2399.54	0.994966	0.994966	1
`Bacteria; Shuttleworthia`	3.03579	399.924	0.993943	0.993943	1
`Bacteria; Slackia`	-7.56948	1199.77	0.994966	0.994966	1
`Bacteria; Solirubrobacter`	-15.1075	2314.35	0.994792	0.994792	1
`Bacteria; Sphaerochaeta`	-5.04632	799.848	0.994966	0.994966	1
`Bacteria; Spirosoma`	-1.89237	299.943	0.994966	0.994966	1
`Bacteria; Sporosarcina`	-3.78474	599.886	0.994966	0.994966	1
`Bacteria; Staphylococcus`	-0.000824085	0.000616339	0.181202	0.276651	0.362403
`Bacteria; Stenotrophobacter`	-1.68211	266.616	0.994966	0.994966	1
`Bacteria; Stenotrophomonas`	-0.0313869	0.0735043	0.669374	0.669374	1
`Bacteria; Stomatobaculum`	-16.4658	2523.05	0.994793	0.994793	1
`Bacteria; Streptococcus`	-0.0140838	0.0168164	0.402312	0.402312	0.804624
`Bacteria; Streptomyces`	-15.5985	2958.41	0.995793	0.995793	1
`Bacteria; Sutterella`	-15.139	2399.54	0.994966	0.994966	1
`Bacteria; Tannerella`	-15.7297	3092.41	0.995942	0.995942	1
`Bacteria; Tepidimonas`	3.64295	479.909	0.993943	0.993943	1
`Bacteria; Terrisporobacter`	-15.139	2399.54	0.994966	0.994966	1
`Bacteria; Tessaracoccus`	-2.52316	399.924	0.994966	0.994966	1
`Bacteria; Tetrasphaera`	0.290774	0.215331	0.176903	0.176903	0.353805
`Bacteria; Thermomonas`	-15.8233	3310.37	0.996186	0.996186	1
`Bacteria; Thermus`	-15.139	2399.54	0.994966	0.994966	1
`Bacteria; TM7a`	-15.0068	2154.43	0.994442	0.994442	1
`Bacteria; TM7x`	-15.3179	2516.92	0.995144	0.995144	1
`Bacteria; Treponema`	-7.8745	1490.39	0.995784	0.995784	1
`Bacteria; Turicella`	6.07158	799.848	0.993943	0.993943	1
`Bacteria; Turneriella`	-5.04632	799.848	0.994966	0.994966	1
`Bacteria; Unc. OTU0004`	-15.139	2399.54	0.994966	0.994966	1
`Bacteria; Unc. OTU0031`	-15.139	2399.54	0.994966	0.994966	1
`Bacteria; Unc. OTU0098`	-17.2829	3337.16	0.995868	0.995868	1
`Bacteria; Unc. OTU0099`	-7.56948	1199.77	0.994966	0.994966	1
`Bacteria; Unc. OTU0103`	-7.56948	1199.77	0.994966	0.994966	1
`Bacteria; Unc. OTU0107`	-5.04632	799.848	0.994966	0.994966	1
`Bacteria; Unc. OTU0134`	-5.04632	799.848	0.994966	0.994966	1
`Bacteria; Unc. OTU0264`	-15.4611	2761.99	0.995534	0.995534	1
`Bacteria; Unc. OTU0375`	-3.02779	479.909	0.994966	0.994966	1
`Bacteria; Unc. OTU0399`	-17.6383	3617.35	0.99611	0.99611	1
`Bacteria; Unc. OTU0569`	-15.139	2399.54	0.994966	0.994966	1
`Bacteria; Unc. OTU0596`	-7.56948	1199.77	0.994966	0.994966	1
`Bacteria; Unc. OTU0597`	-15.139	2399.54	0.994966	0.994966	1
`Bacteria; Unc. OTU0598`	-3.02779	479.909	0.994966	0.994966	1
`Bacteria; Unc. OTU0616`	-7.56948	1199.77	0.994966	0.994966	1
`Bacteria; Unc. OTU0742`	-5.04632	799.848	0.994966	0.994966	1
`Bacteria; Unc. OTU1080`	-15.139	2399.54	0.994966	0.994966	1
`Bacteria; Unc. OTU1088`	-15.139	2399.54	0.994966	0.994966	1
`Bacteria; Unc. OTU1110`	-3.78474	599.886	0.994966	0.994966	1
`Bacteria; Unc. OTU1127`	-3.23595	559.488	0.995385	0.995385	1
`Bacteria; Unc. OTU1134`	-5.04632	799.848	0.994966	0.994966	1
`Bacteria; Unc. OTU1151`	-7.56948	1199.77	0.994966	0.994966	1
`Bacteria; Unc. OTU1166`	-15.139	2399.54	0.994966	0.994966	1
`Bacteria; Unc. OTU1183`	-7.56948	1199.77	0.994966	0.994966	1
`Bacteria; Unc. OTU1198`	-15.0068	2154.43	0.994442	0.994442	1
`Bacteria; Unc. OTU1199`	-1.5139	239.954	0.994966	0.994966	1
`Bacteria; Unc. OTU1229`	-15.139	2399.54	0.994966	0.994966	1
`Bacteria; Unc. OTU1398`	-3.02779	479.909	0.994966	0.994966	1
`Bacteria; Unc. OTU1468`	-3.02779	479.909	0.994966	0.994966	1
`Bacteria; Unc. OTU1587`	-0.841053	133.308	0.994966	0.994966	1
`Bacteria; Unc. OTU1599`	3.64295	479.909	0.993943	0.993943	1
`Bacteria; Unc. OTU1623`	-15.139	2399.54	0.994966	0.994966	1
`Bacteria; Unc. OTU1632`	-15.8233	3310.37	0.996186	0.996186	1
`Bacteria; Unc. OTU1637`	-7.56948	1199.77	0.994966	0.994966	1
`Bacteria; Unc. OTU1648`	-7.85676	1566.76	0.995999	0.995999	1
`Bacteria; Unc. OTU1705`	-5.04632	799.848	0.994966	0.994966	1
`Bacteria; Unc. OTU1796`	-5.04632	799.848	0.994966	0.994966	1
`Bacteria; Unc. OTU1797`	-2.16271	342.792	0.994966	0.994966	1
`Bacteria; Unc. OTU1818`	-15.5677	2851.79	0.995644	0.995644	1
`Bacteria; Unc. OTU1822`	-7.56948	1199.77	0.994966	0.994966	1
`Bacteria; Ureaplasma`	-7.56948	1199.77	0.994966	0.994966	1
`Bacteria; Variovorax`	-0.0966115	0.274982	0.725335	0.725335	1
`Bacteria; Veillonella`	-0.0611623	0.124383	0.622915	0.622915	1
`Bacteria; Vibrio`	-0.504632	79.9848	0.994966	0.994966	1
`Bacteria; Williamsia`	-15.139	2399.54	0.994966	0.994966	1
`Bacteria; Yersinia`	-1.68211	266.616	0.994966	0.994966	1
`Bacteria; Yonghaparkia`	-15.2672	2506.78	0.995141	0.995141	1

## Sheet: 5.4 CESD_linear
Genus	Estimate	SE	Unadjusted_pvalue	BH_pvalue	Bonferroni_pvalue
`Bacteria; Abditibacterium`	0.66129	6.48358	0.91944	0.91944	1
`Bacteria; Abiotrophia`	-0.323946	0.391219	0.414185	0.414185	0.828369
`Bacteria; Acidibacter`	-2.43548	6.46944	0.709225	0.709225	1
`Bacteria; Acidovorax`	-0.385305	0.71708	0.595007	0.595007	1
`Bacteria; Acinetobacter`	-0.0324432	0.0351453	0.363312	0.363312	0.726625
`Bacteria; Actinomyces`	-0.46991	0.244789	0.0644565	0.0644565	0.128913
`Bacteria; Actinomycetospora`	0.831126	2.93429	0.778933	0.778933	1
`Bacteria; Aerococcus`	1.18005	0.374768	0.00369461	0.00369461	0.00738921
`Bacteria; Aeromicrobium`	-0.541667	0.683139	0.434057	0.434057	0.868115
`Bacteria; Aeromonas`	-2.76613	3.20278	0.394624	0.394624	0.789249
`Bacteria; Agathobacter`	-7.59677	6.33464	0.23982	0.23982	0.47964
`Bacteria; Aggregatibacter`	-0.246701	0.211147	0.251852	0.251852	0.503704
`Bacteria; Agrococcus`	1.04435	0.975686	0.292986	0.292986	0.585972
`Bacteria; Agromyces`	2.31457	2.90766	0.432272	0.432272	0.864543
`Bacteria; Akkermansia`	-3.46774	6.45372	0.595007	0.595007	1
`Bacteria; Alcaligenes`	-1.51935	1.26693	0.23982	0.23982	0.47964
`Bacteria; Alloprevotella`	-0.0938932	0.056037	0.104219	0.104219	0.208437
`Bacteria; Anaerococcus`	0.00082466	0.0028765	0.776322	0.776322	1
`Bacteria; Arenimonas`	-0.923841	0.964769	0.34593	0.34593	0.691859
`Bacteria; Aridibacter`	-1.15591	2.15124	0.595007	0.595007	1
`Bacteria; Arthrobacter`	-7.59677	6.33464	0.23982	0.23982	0.47964
`Bacteria; Atopobium`	-0.341708	0.474478	0.476991	0.476991	0.953982
`Bacteria; Auricoccus_Abyssicoccus`	-2.53226	2.11155	0.23982	0.23982	0.47964
`Bacteria; Bacillus`	-0.247543	0.893694	0.783689	0.783689	1
`Bacteria; Bacteroides`	-0.0997338	0.140875	0.484434	0.484434	0.968868
`Bacteria; Bergeyella`	-0.826996	2.22122	0.712275	0.712275	1
`Bacteria; Bifidobacterium`	-0.0997464	0.294403	0.737114	0.737114	1
`Bacteria; Blastococcus`	-0.115665	0.193712	0.554923	0.554923	1
`Bacteria; Blautia`	-0.23357	0.321208	0.472764	0.472764	0.945529
`Bacteria; Brachybacterium`	0.34411	0.384621	0.378084	0.378084	0.756168
`Bacteria; Brevibacillus`	-0.160394	1.08039	0.882973	0.882973	1
`Bacteria; Brevibacterium`	-4.44253	3.78496	0.249737	0.249737	0.499474
`Bacteria; Brochothrix`	-0.633065	0.527887	0.23982	0.23982	0.47964
`Bacteria; Burkholderia_Caballeronia_Paraburkholderia`	-0.000128115	0.00944531	0.989268	0.989268	1
`Bacteria; Butyricicoccus`	0.66129	6.48358	0.91944	0.91944	1
`Bacteria; Butyrivibrio`	0.846774	3.23866	0.795526	0.795526	1
`Bacteria; Campylobacter`	-0.0249933	0.0223078	0.271439	0.271439	0.542879
`Bacteria; Candidatus_Saccharimonas`	-3.71591	2.63562	0.168859	0.168859	0.337718
`Bacteria; Capnocytophaga`	-0.210716	0.210706	0.325285	0.325285	0.650569
`Bacteria; Cardiobacterium`	0.284091	2.72104	0.917543	0.917543	1
`Bacteria; Carnobacterium`	-1.40323	6.47964	0.830018	0.830018	1
`Bacteria; Catenibacterium`	-1.89919	1.58366	0.23982	0.23982	0.47964
`Bacteria; Catonella`	-0.659177	0.437928	0.142725	0.142725	0.28545
`Bacteria; Cellulomonas`	-0.866935	1.61343	0.595007	0.595007	1
`Bacteria; Cellvibrio`	-1.73387	3.22686	0.595007	0.595007	1
`Bacteria; Chiayiivirga`	-1.15591	2.15124	0.595007	0.595007	1
`Bacteria; Chryseobacterium`	0.0695523	0.201261	0.732068	0.732068	1
`Bacteria; Chryseomicrobium`	4.55242	1.3919	0.00269761	0.00269761	0.00539522
`Bacteria; Citrobacter`	0.326421	0.30299	0.289919	0.289919	0.579837
`Bacteria; CL500_29_marine`	-0.0900121	0.312924	0.775594	0.775594	1
`Bacteria; Cloacibacterium`	-0.350806	1.61991	0.830018	0.830018	1
`Bacteria; Clostridium_sensu_stricto_1`	-6.56452	6.37298	0.311218	0.311218	0.622436
`Bacteria; Cnuella`	-1.26613	1.05577	0.23982	0.23982	0.47964
`Bacteria; Collinsella`	0.607034	1.99355	0.76285	0.76285	1
`Bacteria; Comamonas`	-0.0421784	0.512241	0.934923	0.934923	1
`Bacteria; Conexibacter`	-1.15591	2.15124	0.595007	0.595007	1
`Bacteria; Coprococcus`	-0.200863	0.33859	0.557471	0.557471	1
`Bacteria; Corynebacterium`	0.000437283	0.000419614	0.305688	0.305688	0.611376
`Bacteria; Cupriavidus`	3.25	1.13384	0.00752079	0.00752079	0.0150416
`Bacteria; Curtobacterium`	-0.971106	1.26738	0.449525	0.449525	0.89905
`Bacteria; Curvibacter`	1.16548	1.05424	0.27772	0.27772	0.55544
`Bacteria; Cutibacterium`	-0.000332817	0.000841052	0.695116	0.695116	1
`Bacteria; Deinococcus`	-1.64373	1.97394	0.411587	0.411587	0.823173
`Bacteria; Delftia`	-0.693548	1.29074	0.595007	0.595007	1
`Bacteria; Denitratisoma`	1.50391	0.749085	0.0537604	0.0537604	0.107521
`Bacteria; Dermabacter`	1.48864	0.528049	0.00844797	0.00844797	0.0168959
`Bacteria; Dermacoccus`	-0.189378	0.339652	0.581279	0.581279	1
`Bacteria; Dialister`	-0.688685	0.634994	0.286758	0.286758	0.573516
`Bacteria; Diaphorobacter`	-0.693548	1.29074	0.595007	0.595007	1
`Bacteria; Dietzia`	-0.0883583	0.270942	0.746602	0.746602	1
`Bacteria; Dolosigranulum`	9.30789e-06	0.000522981	0.985918	0.985918	1
`Bacteria; Dubosiella`	-2.80682	2.67286	0.302049	0.302049	0.604099
`Bacteria; Eggerthella`	-0.866935	1.61343	0.595007	0.595007	1
`Bacteria; Eisenbergiella`	-0.693548	1.29074	0.595007	0.595007	1
`Bacteria; Ellin6067`	1.69355	6.47733	0.795526	0.795526	1
`Bacteria; Empedobacter`	-0.204898	0.237243	0.394624	0.394624	0.789249
`Bacteria; Enhydrobacter`	0.0216084	0.301902	0.943416	0.943416	1
`Bacteria; Enterococcus`	-1.49172	1.44364	0.309718	0.309718	0.619437
`Bacteria; Erysipelotrichaceae_UCG_006`	-7.59677	6.33464	0.23982	0.23982	0.47964
`Bacteria; Erysipelotrichaceae_UCG_007`	-1.51974	2.05211	0.464709	0.464709	0.929418
`Bacteria; Escherichia_Shigella`	-0.00777121	0.0119664	0.52101	0.52101	1
`Bacteria; Eubacterium_brachy`	1.69355	6.47733	0.795526	0.795526	1
`Bacteria; Eubacterium_nodatum`	-1.15896	1.57066	0.466319	0.466319	0.932639
`Bacteria; Exiguobacterium`	3.90185	1.38079	0.00831049	0.00831049	0.016621
`Bacteria; Ezakiella`	-0.949597	0.79183	0.23982	0.23982	0.47964
`Bacteria; F0058`	0.846774	3.23866	0.795526	0.795526	1
`Bacteria; F0332`	-4.11667	4.60018	0.377968	0.377968	0.755937
`Bacteria; Facklamia`	-2.53226	2.11155	0.23982	0.23982	0.47964
`Bacteria; Faecalibacterium`	0.831126	2.93429	0.778933	0.778933	1
`Bacteria; Faecalibaculum`	1.75	4.65021	0.709322	0.709322	1
`Bacteria; Fastidiosipila`	-7.59677	6.33464	0.23982	0.23982	0.47964
`Bacteria; Fenollaria`	-0.0267346	0.0224781	0.243627	0.243627	0.487254
`Bacteria; Filifactor`	-1.24316	0.729927	0.0988829	0.0988829	0.197766
`Bacteria; Finegoldia`	0.00214405	0.0107164	0.842773	0.842773	1
`Bacteria; Flavisolibacter`	-0.495392	0.92196	0.595007	0.595007	1
`Bacteria; Flavobacterium`	0.0630937	0.147068	0.670981	0.670981	1
`Bacteria; Fretibacterium`	-3.79839	3.16732	0.23982	0.23982	0.47964
`Bacteria; Friedmanniella`	-0.907974	0.82733	0.281165	0.281165	0.56233
`Bacteria; Fusicatenibacter`	0.226562	0.601676	0.709157	0.709157	1
`Bacteria; Fusobacterium`	-0.254415	0.15727	0.116197	0.116197	0.232394
`Bacteria; Gaiella`	-7.59677	6.33464	0.23982	0.23982	0.47964
`Bacteria; Gallicola`	-0.271313	0.226237	0.23982	0.23982	0.47964
`Bacteria; Gardnerella`	-3.46774	6.45372	0.595007	0.595007	1
`Bacteria; Gemella`	-0.196892	0.136347	0.159089	0.159089	0.318178
`Bacteria; Gemmatimonas`	-0.433468	0.806715	0.595007	0.595007	1
`Bacteria; Geobacillus`	-0.78125	1.19773	0.51919	0.51919	1
`Bacteria; Geodermatophilus`	5.82258	6.39697	0.369968	0.369968	0.739936
`Bacteria; Georgenia`	0.59879	0.803182	0.461757	0.461757	0.923515
`Bacteria; Gordonia`	-0.633065	0.527887	0.23982	0.23982	0.47964
`Bacteria; Granulicatella`	-0.17943	0.164991	0.285472	0.285472	0.570944
`Bacteria; Haemophilus`	-0.0587763	0.0414284	0.16628	0.16628	0.332559
`Bacteria; Haliangium`	-0.577957	1.07562	0.595007	0.595007	1
`Bacteria; Halomonas`	-0.315686	0.180387	0.0903325	0.0903325	0.180665
`Bacteria; Hassallia`	-0.433468	0.806715	0.595007	0.595007	1
`Bacteria; Helcococcus`	-7.59677	6.33464	0.23982	0.23982	0.47964
`Bacteria; Holdemanella`	2.91129	3.19849	0.369968	0.369968	0.739936
`Bacteria; Hydrogenophilus`	-2.43548	6.46944	0.709225	0.709225	1
`Bacteria; Hydrotalea`	1.04207	0.596244	0.0907427	0.0907427	0.181485
`Bacteria; Iamia`	0.66129	6.48358	0.91944	0.91944	1
`Bacteria; Ileibacterium`	-2.43548	6.46944	0.709225	0.709225	1
`Bacteria; Ilumatobacter`	-0.433468	0.806715	0.595007	0.595007	1
`Bacteria; Janibacter`	0.000369792	0.0953699	0.996932	0.996932	1
`Bacteria; Jeotgalicoccus`	-0.440397	2.93711	0.881813	0.881813	1
`Bacteria; Johnsonella`	-0.745211	1.2831	0.565722	0.565722	1
`Bacteria; KCM_B_112`	-0.360497	0.764328	0.640588	0.640588	1
`Bacteria; Kingella`	-0.657134	0.897195	0.46959	0.46959	0.939179
`Bacteria; Klebsiella`	-0.0767364	0.279149	0.785282	0.785282	1
`Bacteria; Knoellia`	-0.866935	1.61343	0.595007	0.595007	1
`Bacteria; Kocuria`	0.368909	0.746725	0.624879	0.624879	1
`Bacteria; Kytococcus`	-0.433468	0.806715	0.595007	0.595007	1
`Bacteria; Lachnoanaerobaculum`	-1.09218	0.899713	0.234247	0.234247	0.468495
`Bacteria; Lachnoclostridium`	0.746753	1.23308	0.549334	0.549334	1
`Bacteria; Lachnospiraceae_ND3007`	-7.59677	6.33464	0.23982	0.23982	0.47964
`Bacteria; Lachnospiraceae_NK4A136`	1.59677	2.14182	0.461757	0.461757	0.923515
`Bacteria; Lachnospiraceae_UCG_004`	-3.79839	3.16732	0.23982	0.23982	0.47964
`Bacteria; Lactiplantibacillus`	1.69355	6.47733	0.795526	0.795526	1
`Bacteria; Lactobacillus`	-0.00416766	0.557182	0.994081	0.994081	1
`Bacteria; Lactococcus`	-0.113994	0.197443	0.568011	0.568011	1
`Bacteria; Lautropia`	-0.32805	0.37271	0.385762	0.385762	0.771524
`Bacteria; Lawsonella`	-0.00162875	0.00241114	0.504524	0.504524	1
`Bacteria; Leptotrichia`	-0.0690982	0.154584	0.658091	0.658091	1
`Bacteria; Leuconostoc`	-0.811103	0.680999	0.242974	0.242974	0.485947
`Bacteria; Limnobacter`	-0.577957	1.07562	0.595007	0.595007	1
`Bacteria; Luteimonas`	-2.36184	2.02539	0.252753	0.252753	0.505507
`Bacteria; Lysinibacillus`	-0.191667	2.33032	0.934995	0.934995	1
`Bacteria; Lysobacter`	-0.433468	0.806715	0.595007	0.595007	1
`Bacteria; Macellibacteroides`	-0.0741935	1.29687	0.954757	0.954757	1
`Bacteria; Marmoricola`	-0.866935	1.61343	0.595007	0.595007	1
`Bacteria; Massilia`	-0.120633	0.185355	0.520113	0.520113	1
`Bacteria; Megamonas`	-2.53226	2.11155	0.23982	0.23982	0.47964
`Bacteria; Methylotenera`	-3.46774	6.45372	0.595007	0.595007	1
`Bacteria; Microbacterium`	0.0213301	0.0794541	0.790184	0.790184	1
`Bacteria; Microcella`	-0.866935	1.61343	0.595007	0.595007	1
`Bacteria; Micrococcus`	0.0582498	0.114534	0.614767	0.614767	1
`Bacteria; Mogibacterium`	-1.93941	1.26903	0.136922	0.136922	0.273845
`Bacteria; Monoglobus`	0.130273	0.498256	0.795526	0.795526	1
`Bacteria; Moraxella`	0.000133862	0.000458847	0.772496	0.772496	1
`Bacteria; Mucilaginibacter`	-1.73387	3.22686	0.595007	0.595007	1
`Bacteria; Murdochiella`	-2.53226	2.11155	0.23982	0.23982	0.47964
`Bacteria; Mycobacterium`	-0.577957	1.07562	0.595007	0.595007	1
`Bacteria; Myxococcus`	-3.46774	6.45372	0.595007	0.595007	1
`Bacteria; Nakamurella`	1.94086	2.13232	0.369968	0.369968	0.739936
`Bacteria; Negativicoccus`	-0.224362	0.340442	0.514902	0.514902	1
`Bacteria; Neisseria`	-0.109122	0.0842768	0.205265	0.205265	0.41053
`Bacteria; Nesterenkonia`	-0.729391	0.708109	0.311218	0.311218	0.622436
`Bacteria; Nitrospira`	0.0938986	0.71846	0.89689	0.89689	1
`Bacteria; Nocardia`	0.330645	3.24179	0.91944	0.91944	1
`Bacteria; Nocardioides`	-0.140538	0.346798	0.688173	0.688173	1
`Bacteria; Ohtaekwangia`	-1.15591	2.15124	0.595007	0.595007	1
`Bacteria; OLB13`	-1.84409	2.13519	0.394624	0.394624	0.789249
`Bacteria; Oribacterium`	-0.170235	0.111412	0.136994	0.136994	0.273987
`Bacteria; Ornithinibacter`	-3.46774	6.45372	0.595007	0.595007	1
`Bacteria; Ornithinimicrobium`	-0.866935	1.61343	0.595007	0.595007	1
`Bacteria; Pantoea`	-1.83553	2.04348	0.376214	0.376214	0.752427
`Bacteria; Parabacteroides`	0.00799294	0.0850214	0.925726	0.925726	1
`Bacteria; Parvimonas`	-2.67763	2.01225	0.193325	0.193325	0.38665
`Bacteria; Pediococcus`	1.69355	6.47733	0.795526	0.795526	1
`Bacteria; Pelomonas`	-0.0588042	0.108675	0.592432	0.592432	1
`Bacteria; Peptoclostridium`	-7.59677	6.33464	0.23982	0.23982	0.47964
`Bacteria; Peptoniphilus`	-0.00251113	0.00511412	0.626986	0.626986	1
`Bacteria; Peptostreptococcus`	0.114814	0.287877	0.692842	0.692842	1
`Bacteria; Pir4_lineage`	-3.46774	6.45372	0.595007	0.595007	1
`Bacteria; Planococcus`	-2.76613	3.20278	0.394624	0.394624	0.789249
`Bacteria; Planomicrobium`	-3.83113	2.85374	0.189507	0.189507	0.379013
`Bacteria; Pontibacter`	-7.59677	6.33464	0.23982	0.23982	0.47964
`Bacteria; Porphyromonas`	-0.0120482	0.00942048	0.210724	0.210724	0.421448
`Bacteria; Prevotella`	-0.0594439	0.0522597	0.264345	0.264345	0.528691
`Bacteria; Prevotella_7`	-0.198097	0.162617	0.232651	0.232651	0.465302
`Bacteria; Prevotella_9`	-0.373911	0.294805	0.214433	0.214433	0.428865
`Bacteria; Prevotellaceae_NK3B31`	-7.59677	6.33464	0.23982	0.23982	0.47964
`Bacteria; Pseudarthrobacter`	0.394669	0.523345	0.456651	0.456651	0.913302
`Bacteria; Pseudomonas`	-0.0679237	0.116857	0.565409	0.565409	1
`Bacteria; Pseudonocardia`	-0.363671	0.491669	0.465251	0.465251	0.930503
`Bacteria; Pseudopropionibacterium`	-0.389548	0.563076	0.49437	0.49437	0.98874
`Bacteria; Pseudosphingobacterium`	-1.73387	3.22686	0.595007	0.595007	1
`Bacteria; Pseudoxanthomonas`	-0.0197641	0.181593	0.914056	0.914056	1
`Bacteria; Psychrobacter`	-7.59677	6.33464	0.23982	0.23982	0.47964
`Bacteria; Quadrisphaera`	0.135762	0.979088	0.890644	0.890644	1
`Bacteria; Ramlibacter`	-0.495392	0.92196	0.595007	0.595007	1
`Bacteria; Rathayibacter`	-0.810302	1.27114	0.52866	0.52866	1
`Bacteria; RB41`	-7.59677	6.33464	0.23982	0.23982	0.47964
`Bacteria; Rheinheimera`	-5.53226	6.40556	0.394624	0.394624	0.789249
`Bacteria; Rhizobacter`	-0.165131	0.30732	0.595007	0.595007	1
`Bacteria; Rhodococcus`	-7.85	4.43536	0.0869138	0.0869138	0.173828
`Bacteria; Rothia`	-0.0994588	0.073529	0.186276	0.186276	0.372553
`Bacteria; Rubrobacter`	-1.49172	1.44364	0.309718	0.309718	0.619437
`Bacteria; Ruminococcus`	1.89478	0.512786	0.000876188	0.000876188	0.00175238
`Bacteria; Ruminococcus_gauvreauii`	-0.495392	0.92196	0.595007	0.595007	1
`Bacteria; Salinicoccus`	4.79032	6.42545	0.461757	0.461757	0.923515
`Bacteria; Sanguibacter_Flavimobilis`	-0.866935	1.61343	0.595007	0.595007	1
`Bacteria; Selenomonas`	-0.0795455	2.7215	0.976876	0.976876	1
`Bacteria; Serratia`	-5.53226	6.40556	0.394624	0.394624	0.789249
`Bacteria; Shuttleworthia`	0.798387	1.07091	0.461757	0.461757	0.923515
`Bacteria; Slackia`	-3.79839	3.16732	0.23982	0.23982	0.47964
`Bacteria; Solirubrobacter`	-0.230348	0.379192	0.548109	0.548109	1
`Bacteria; Sphaerochaeta`	-0.123656	2.16145	0.954757	0.954757	1
`Bacteria; Spirosoma`	-0.691532	0.800695	0.394624	0.394624	0.789249
`Bacteria; Sporosarcina`	0.423387	1.61933	0.795526	0.795526	1
`Bacteria; Staphylococcus`	-0.0012378	0.000875794	0.167847	0.167847	0.335695
`Bacteria; Stenotrophobacter`	-0.385305	0.71708	0.595007	0.595007	1
`Bacteria; Stenotrophomonas`	-0.0397431	0.0538564	0.466281	0.466281	0.932562
`Bacteria; Stomatobaculum`	-1.18552	1.0345	0.260863	0.260863	0.521726
`Bacteria; Streptococcus`	-0.0101502	0.00871989	0.253585	0.253585	0.50717
`Bacteria; Streptomyces`	-0.305413	0.537082	0.573825	0.573825	1
`Bacteria; Sutterella`	-7.59677	6.33464	0.23982	0.23982	0.47964
`Bacteria; Tannerella`	-0.488764	1.44377	0.73732	0.73732	1
`Bacteria; Tepidimonas`	0.958065	1.28509	0.461757	0.461757	0.923515
`Bacteria; Terrisporobacter`	-5.53226	6.40556	0.394624	0.394624	0.789249
`Bacteria; Tessaracoccus`	-1.26613	1.05577	0.23982	0.23982	0.47964
`Bacteria; Tetrasphaera`	0.250993	0.585852	0.671402	0.671402	1
`Bacteria; Thermomonas`	-2.98344	2.88728	0.309718	0.309718	0.619437
`Bacteria; Thermus`	-6.56452	6.37298	0.311218	0.311218	0.622436
`Bacteria; TM7a`	-1.09951	1.76742	0.538574	0.538574	1
`Bacteria; TM7x`	-0.218631	2.22599	0.922413	0.922413	1
`Bacteria; Treponema`	-0.71184	0.787956	0.373511	0.373511	0.747022
`Bacteria; Turicella`	1.59677	2.14182	0.461757	0.461757	0.923515
`Bacteria; Turneriella`	1.59677	2.14182	0.461757	0.461757	0.923515
`Bacteria; Unc. OTU0004`	1.69355	6.47733	0.795526	0.795526	1
`Bacteria; Unc. OTU0031`	-5.53226	6.40556	0.394624	0.394624	0.789249
`Bacteria; Unc. OTU0098`	0.0266832	0.249626	0.915586	0.915586	1
`Bacteria; Unc. OTU0099`	-1.73387	3.22686	0.595007	0.595007	1
`Bacteria; Unc. OTU0103`	-2.76613	3.20278	0.394624	0.394624	0.789249
`Bacteria; Unc. OTU0107`	-1.15591	2.15124	0.595007	0.595007	1
`Bacteria; Unc. OTU0134`	-2.18817	2.12433	0.311218	0.311218	0.622436
`Bacteria; Unc. OTU0264`	-1.00132	1.05599	0.350589	0.350589	0.701178
`Bacteria; Unc. OTU0375`	-0.693548	1.29074	0.595007	0.595007	1
`Bacteria; Unc. OTU0399`	0.00215254	0.0576076	0.970441	0.970441	1
`Bacteria; Unc. OTU0569`	-2.43548	6.46944	0.709225	0.709225	1
`Bacteria; Unc. OTU0596`	-1.73387	3.22686	0.595007	0.595007	1
`Bacteria; Unc. OTU0597`	5.82258	6.39697	0.369968	0.369968	0.739936
`Bacteria; Unc. OTU0598`	-1.51935	1.26693	0.23982	0.23982	0.47964
`Bacteria; Unc. OTU0616`	-3.79839	3.16732	0.23982	0.23982	0.47964
`Bacteria; Unc. OTU0742`	-2.53226	2.11155	0.23982	0.23982	0.47964
`Bacteria; Unc. OTU1080`	-2.43548	6.46944	0.709225	0.709225	1
`Bacteria; Unc. OTU1088`	0.66129	6.48358	0.91944	0.91944	1
`Bacteria; Unc. OTU1110`	-0.866935	1.61343	0.595007	0.595007	1
`Bacteria; Unc. OTU1127`	-0.716667	0.923006	0.443563	0.443563	0.887127
`Bacteria; Unc. OTU1134`	-1.15591	2.15124	0.595007	0.595007	1
`Bacteria; Unc. OTU1151`	-3.28226	3.18649	0.311218	0.311218	0.622436
`Bacteria; Unc. OTU1166`	-7.59677	6.33464	0.23982	0.23982	0.47964
`Bacteria; Unc. OTU1183`	2.91129	3.19849	0.369968	0.369968	0.739936
`Bacteria; Unc. OTU1198`	-0.322816	1.7778	0.857133	0.857133	1
`Bacteria; Unc. OTU1199`	-0.346774	0.645372	0.595007	0.595007	1
`Bacteria; Unc. OTU1229`	-3.46774	6.45372	0.595007	0.595007	1
`Bacteria; Unc. OTU1398`	-0.693548	1.29074	0.595007	0.595007	1
`Bacteria; Unc. OTU1468`	-0.693548	1.29074	0.595007	0.595007	1
`Bacteria; Unc. OTU1587`	0.266129	0.35697	0.461757	0.461757	0.923515
`Bacteria; Unc. OTU1599`	0.958065	1.28509	0.461757	0.461757	0.923515
`Bacteria; Unc. OTU1623`	-3.46774	6.45372	0.595007	0.595007	1
`Bacteria; Unc. OTU1632`	-4.67881	2.81129	0.106466	0.106466	0.212933
`Bacteria; Unc. OTU1637`	-3.79839	3.16732	0.23982	0.23982	0.47964
`Bacteria; Unc. OTU1648`	-0.154521	0.293051	0.601874	0.601874	1
`Bacteria; Unc. OTU1705`	-2.53226	2.11155	0.23982	0.23982	0.47964
`Bacteria; Unc. OTU1796`	-1.15591	2.15124	0.595007	0.595007	1
`Bacteria; Unc. OTU1797`	-0.495392	0.92196	0.595007	0.595007	1
`Bacteria; Unc. OTU1818`	-1.32812	1.28007	0.307776	0.307776	0.615552
`Bacteria; Unc. OTU1822`	0.846774	3.23866	0.795526	0.795526	1
`Bacteria; Ureaplasma`	-3.79839	3.16732	0.23982	0.23982	0.47964
`Bacteria; Variovorax`	-0.286693	0.304602	0.354118	0.354118	0.708235
`Bacteria; Veillonella`	-0.384788	0.230429	0.105347	0.105347	0.210693
`Bacteria; Vibrio`	-0.253226	0.211155	0.23982	0.23982	0.47964
`Bacteria; Williamsia`	-3.46774	6.45372	0.595007	0.595007	1
`Bacteria; Yersinia`	-0.844086	0.703849	0.23982	0.23982	0.47964
`Bacteria; Yonghaparkia`	-0.643229	0.913729	0.486886	0.486886	0.973772

## Sheet: 5.5 PCL_linear
Genus	Estimate	SE	Unadjusted_pvalue	BH_pvalue	Bonferroni_pvalue
`Bacteria; Abditibacterium`	-7.54839	14.4659	0.605637	0.605637	1
`Bacteria; Abiotrophia`	-0.574757	0.880401	0.518834	0.518834	1
`Bacteria; Acidibacter`	-10.6452	14.4008	0.465528	0.465528	0.931055
`Bacteria; Acidovorax`	-1.52688	1.59035	0.344684	0.344684	0.689368
`Bacteria; Acinetobacter`	-0.023644	0.0797502	0.76891	0.76891	1
`Bacteria; Actinomyces`	-0.720413	0.566179	0.213001	0.213001	0.426001
`Bacteria; Actinomycetospora`	-5.49669	6.50722	0.404961	0.404961	0.809922
`Bacteria; Aerococcus`	1.31193	0.93861	0.172444	0.172444	0.344888
`Bacteria; Aeromicrobium`	-1.65789	1.51688	0.283109	0.283109	0.566218
`Bacteria; Aeromonas`	-3.77419	7.23295	0.605637	0.605637	1
`Bacteria; Agathobacter`	1.74194	14.5279	0.90536	0.90536	1
`Bacteria; Aggregatibacter`	-0.317303	0.480318	0.513904	0.513904	1
`Bacteria; Agrococcus`	-0.0591357	2.22772	0.978998	0.978998	1
`Bacteria; Agromyces`	-1.4702	6.57867	0.824677	0.824677	1
`Bacteria; Akkermansia`	-13.7419	14.3132	0.344684	0.344684	0.689368
`Bacteria; Alcaligenes`	-1.92258	2.885	0.510245	0.510245	1
`Bacteria; Alloprevotella`	-0.0950971	0.130163	0.470692	0.470692	0.941384
`Bacteria; Anaerococcus`	0.00144242	0.00644932	0.824542	0.824542	1
`Bacteria; Arenimonas`	-2.82119	2.13342	0.196035	0.196035	0.39207
`Bacteria; Aridibacter`	-4.58065	4.77105	0.344684	0.344684	0.689368
`Bacteria; Arthrobacter`	-11.6774	14.3741	0.422967	0.422967	0.845935
`Bacteria; Atopobium`	-1.16022	1.05127	0.278522	0.278522	0.557044
`Bacteria; Auricoccus_Abyssicoccus`	-3.2043	4.80834	0.510245	0.510245	1
`Bacteria; Bacillus`	-1.2801	1.99155	0.525259	0.525259	1
`Bacteria; Bacteroides`	-0.245825	0.315128	0.441457	0.441457	0.882913
`Bacteria; Bergeyella`	0.418251	4.98838	0.933737	0.933737	1
`Bacteria; Bifidobacterium`	-0.372556	0.657471	0.575168	0.575168	1
`Bacteria; Blastococcus`	-0.509029	0.42665	0.242187	0.242187	0.484375
`Bacteria; Blautia`	-0.578608	0.718375	0.426904	0.426904	0.853808
`Bacteria; Brachybacterium`	-0.359548	0.870839	0.682634	0.682634	1
`Bacteria; Brevibacillus`	0.0537634	2.42188	0.982436	0.982436	1
`Bacteria; Brevibacterium`	0.758621	8.67307	0.93088	0.93088	1
`Bacteria; Brochothrix`	-0.801075	1.20208	0.510245	0.510245	1
`Bacteria; Burkholderia_Caballeronia_Paraburkholderia`	0.0156913	0.020971	0.460143	0.460143	0.920285
`Bacteria; Butyricicoccus`	-7.54839	14.4659	0.605637	0.605637	1
`Bacteria; Butyrivibrio`	1.3871	7.26128	0.849792	0.849792	1
`Bacteria; Campylobacter`	-0.0488301	0.0502392	0.338846	0.338846	0.677693
`Bacteria; Candidatus_Saccharimonas`	-0.590909	6.09767	0.923444	0.923444	1
`Bacteria; Capnocytophaga`	-0.280767	0.477225	0.560712	0.560712	1
`Bacteria; Cardiobacterium`	3.40909	6.06678	0.57834	0.57834	1
`Bacteria; Carnobacterium`	-13.7419	14.3132	0.344684	0.344684	0.689368
`Bacteria; Catenibacterium`	0.435484	3.63198	0.90536	0.90536	1
`Bacteria; Catonella`	-0.801266	1.00715	0.432529	0.432529	0.865059
`Bacteria; Cellulomonas`	-3.43548	3.57829	0.344684	0.344684	0.689368
`Bacteria; Cellvibrio`	-6.87097	7.15658	0.344684	0.344684	0.689368
`Bacteria; Chiayiivirga`	-4.58065	4.77105	0.344684	0.344684	0.689368
`Bacteria; Chryseobacterium`	0.0240212	0.451876	0.957958	0.957958	1
`Bacteria; Chryseomicrobium`	5.08065	3.51243	0.158412	0.158412	0.316823
`Bacteria; Citrobacter`	2.09831	0.576247	0.00101248	0.00101248	0.00202497
`Bacteria; CL500_29_marine`	1.0458	0.675732	0.132192	0.132192	0.264384
`Bacteria; Cloacibacterium`	-3.43548	3.57829	0.344684	0.344684	0.689368
`Bacteria; Clostridium_sensu_stricto_1`	-13.7419	14.3132	0.344684	0.344684	0.689368
`Bacteria; Cnuella`	-1.60215	2.40417	0.510245	0.510245	1
`Bacteria; Collinsella`	-2.50153	4.45082	0.578265	0.578265	1
`Bacteria; Comamonas`	-0.705859	1.14074	0.540737	0.540737	1
`Bacteria; Conexibacter`	-4.58065	4.77105	0.344684	0.344684	0.689368
`Bacteria; Coprococcus`	-0.534033	0.756921	0.485921	0.485921	0.971842
`Bacteria; Corynebacterium`	0.000735205	0.000947711	0.443959	0.443959	0.887917
`Bacteria; Cupriavidus`	3.58291	2.79208	0.209232	0.209232	0.418464
`Bacteria; Curtobacterium`	-3.05025	2.81309	0.286867	0.286867	0.573733
`Bacteria; Curvibacter`	-0.381544	2.40904	0.875219	0.875219	1
`Bacteria; Cutibacterium`	-0.00264566	0.00182682	0.157924	0.157924	0.315849
`Bacteria; Deinococcus`	-5.53517	4.35856	0.213864	0.213864	0.427728
`Bacteria; Delftia`	-2.74839	2.86263	0.344684	0.344684	0.689368
`Bacteria; Denitratisoma`	-0.328125	1.78681	0.855534	0.855534	1
`Bacteria; Dermabacter`	2.97186	1.2152	0.0205455	0.0205455	0.041091
`Bacteria; Dermacoccus`	-0.747496	0.752778	0.32866	0.32866	0.65732
`Bacteria; Dialister`	-1.50627	1.42426	0.298689	0.298689	0.597379
`Bacteria; Diaphorobacter`	-2.74839	2.86263	0.344684	0.344684	0.689368
`Bacteria; Dietzia`	-0.64798	0.596606	0.286081	0.286081	0.572162
`Bacteria; Dolosigranulum`	0.00138265	0.00114443	0.236424	0.236424	0.472849
`Bacteria; Dubosiella`	-3.68182	6.06146	0.548147	0.548147	1
`Bacteria; Eggerthella`	-2.40323	3.60625	0.510245	0.510245	1
`Bacteria; Eisenbergiella`	-1.92258	2.885	0.510245	0.510245	1
`Bacteria; Ellin6067`	2.77419	14.5226	0.849792	0.849792	1
`Bacteria; Empedobacter`	-0.27957	0.535774	0.605637	0.605637	1
`Bacteria; Enhydrobacter`	-0.412028	0.672386	0.544636	0.544636	1
`Bacteria; Enterococcus`	-4.01987	3.20922	0.220028	0.220028	0.440057
`Bacteria; Erysipelotrichaceae_UCG_006`	1.74194	14.5279	0.90536	0.90536	1
`Bacteria; Erysipelotrichaceae_UCG_007`	-3.60526	4.59343	0.438682	0.438682	0.877365
`Bacteria; Escherichia_Shigella`	-0.0246339	0.0266259	0.362252	0.362252	0.724503
`Bacteria; Eubacterium_brachy`	2.77419	14.5226	0.849792	0.849792	1
`Bacteria; Eubacterium_nodatum`	-1.20617	3.5446	0.736015	0.736015	1
`Bacteria; Exiguobacterium`	5.34074	3.34237	0.120548	0.120548	0.241097
`Bacteria; Ezakiella`	0.217742	1.81599	0.90536	0.90536	1
`Bacteria; F0058`	1.3871	7.26128	0.849792	0.849792	1
`Bacteria; F0332`	-13.1333	10.1661	0.206266	0.206266	0.412533
`Bacteria; Facklamia`	0.580645	4.84264	0.90536	0.90536	1
`Bacteria; Faecalibacterium`	-2.74172	6.56509	0.679198	0.679198	1
`Bacteria; Faecalibaculum`	0.2	10.445	0.98485	0.98485	1
`Bacteria; Fastidiosipila`	1.74194	14.5279	0.90536	0.90536	1
`Bacteria; Fenollaria`	0.0058957	0.0515333	0.909679	0.909679	1
`Bacteria; Filifactor`	-0.775437	1.70706	0.652917	0.652917	1
`Bacteria; Finegoldia`	0.0167916	0.0238336	0.486533	0.486533	0.973066
`Bacteria; Flavisolibacter`	-1.96313	2.04474	0.344684	0.344684	0.689368
`Bacteria; Flavobacterium`	0.183931	0.32886	0.58011	0.58011	1
`Bacteria; Fretibacterium`	0.870968	7.26395	0.90536	0.90536	1
`Bacteria; Friedmanniella`	-2.13981	1.84999	0.256538	0.256538	0.513077
`Bacteria; Fusicatenibacter`	1.23661	1.33247	0.360786	0.360786	0.721571
`Bacteria; Fusobacterium`	-0.3445	0.36205	0.34894	0.34894	0.69788
`Bacteria; Gaiella`	1.74194	14.5279	0.90536	0.90536	1
`Bacteria; Gallicola`	0.062212	0.518854	0.90536	0.90536	1
`Bacteria; Gardnerella`	-9.6129	14.425	0.510245	0.510245	1
`Bacteria; Gemella`	-0.324507	0.310373	0.304125	0.304125	0.608249
`Bacteria; Gemmatimonas`	-1.71774	1.78915	0.344684	0.344684	0.689368
`Bacteria; Geobacillus`	-2.98214	2.64752	0.26893	0.26893	0.53786
`Bacteria; Geodermatophilus`	-7.54839	14.4659	0.605637	0.605637	1
`Bacteria; Georgenia`	1.25	1.80203	0.49323	0.49323	0.986461
`Bacteria; Gordonia`	0.145161	1.21066	0.90536	0.90536	1
`Bacteria; Granulicatella`	-0.295153	0.37307	0.435069	0.435069	0.870138
`Bacteria; Haemophilus`	-0.13853	0.0925043	0.144699	0.144699	0.289398
`Bacteria; Haliangium`	-2.29032	2.38553	0.344684	0.344684	0.689368
`Bacteria; Halomonas`	-0.237077	0.422142	0.578557	0.578557	1
`Bacteria; Hassallia`	-1.71774	1.78915	0.344684	0.344684	0.689368
`Bacteria; Helcococcus`	1.74194	14.5279	0.90536	0.90536	1
`Bacteria; Holdemanella`	-3.77419	7.23295	0.605637	0.605637	1
`Bacteria; Hydrogenophilus`	-10.6452	14.4008	0.465528	0.465528	0.931055
`Bacteria; Hydrotalea`	0.706731	1.39653	0.616512	0.616512	1
`Bacteria; Iamia`	-7.54839	14.4659	0.605637	0.605637	1
`Bacteria; Ileibacterium`	-0.322581	14.5313	0.982436	0.982436	1
`Bacteria; Ilumatobacter`	-1.71774	1.78915	0.344684	0.344684	0.689368
`Bacteria; Janibacter`	-0.152075	0.211901	0.478511	0.478511	0.957023
`Bacteria; Jeotgalicoccus`	4.46358	6.53352	0.499735	0.499735	0.99947
`Bacteria; Johnsonella`	-2.56705	2.85316	0.375433	0.375433	0.750867
`Bacteria; KCM_B_112`	-1.85553	1.68539	0.279674	0.279674	0.559347
`Bacteria; Kingella`	-2.25393	1.98622	0.265451	0.265451	0.530902
`Bacteria; Klebsiella`	-0.274585	0.624314	0.663221	0.663221	1
`Bacteria; Knoellia`	-3.43548	3.57829	0.344684	0.344684	0.689368
`Bacteria; Kocuria`	-0.126779	1.67995	0.940345	0.940345	1
`Bacteria; Kytococcus`	-1.71774	1.78915	0.344684	0.344684	0.689368
`Bacteria; Lachnoanaerobaculum`	-0.327036	2.0642	0.875178	0.875178	1
`Bacteria; Lachnoclostridium`	1.5183	2.76615	0.587147	0.587147	1
`Bacteria; Lachnospiraceae_ND3007`	1.74194	14.5279	0.90536	0.90536	1
`Bacteria; Lachnospiraceae_NK4A136`	7.11828	4.66619	0.137609	0.137609	0.275218
`Bacteria; Lachnospiraceae_UCG_004`	0.870968	7.26395	0.90536	0.90536	1
`Bacteria; Lactiplantibacillus`	-4.45161	14.5086	0.761096	0.761096	1
`Bacteria; Lactobacillus`	0.00333413	1.24858	0.997887	0.997887	1
`Bacteria; Lactococcus`	-0.476778	0.436296	0.283186	0.283186	0.566373
`Bacteria; Lautropia`	-0.613467	0.838464	0.470055	0.470055	0.940111
`Bacteria; Lawsonella`	0.00466109	0.00537707	0.392907	0.392907	0.785813
`Bacteria; Leptotrichia`	-0.243989	0.344689	0.484501	0.484501	0.969002
`Bacteria; Leuconostoc`	-1.80477	1.52654	0.246388	0.246388	0.492776
`Bacteria; Limnobacter`	-2.29032	2.38553	0.344684	0.344684	0.689368
`Bacteria; Luteimonas`	-5.5	4.5304	0.234211	0.234211	0.468422
`Bacteria; Lysinibacillus`	-0.966667	5.21956	0.854318	0.854318	1
`Bacteria; Lysobacter`	-1.71774	1.78915	0.344684	0.344684	0.689368
`Bacteria; Macellibacteroides`	-2.74839	2.86263	0.344684	0.344684	0.689368
`Bacteria; Marmoricola`	-3.43548	3.57829	0.344684	0.344684	0.689368
`Bacteria; Massilia`	-0.470025	0.409381	0.259985	0.259985	0.519969
`Bacteria; Megamonas`	0.580645	4.84264	0.90536	0.90536	1
`Bacteria; Methylotenera`	-5.48387	14.4969	0.707886	0.707886	1
`Bacteria; Microbacterium`	-0.0996117	0.17733	0.578473	0.578473	1
`Bacteria; Microcella`	-3.43548	3.57829	0.344684	0.344684	0.689368
`Bacteria; Micrococcus`	-0.0973976	0.257147	0.707532	0.707532	1
`Bacteria; Mogibacterium`	-0.647137	2.94999	0.827848	0.827848	1
`Bacteria; Monoglobus`	-0.342432	1.11605	0.761096	0.761096	1
`Bacteria; Moraxella`	-0.000457497	0.00102628	0.658956	0.658956	1
`Bacteria; Mucilaginibacter`	-2.74194	7.24843	0.707886	0.707886	1
`Bacteria; Murdochiella`	0.580645	4.84264	0.90536	0.90536	1
`Bacteria; Mycobacterium`	-2.29032	2.38553	0.344684	0.344684	0.689368
`Bacteria; Myxococcus`	-13.7419	14.3132	0.344684	0.344684	0.689368
`Bacteria; Nakamurella`	-2.51613	4.82196	0.605637	0.605637	1
`Bacteria; Negativicoccus`	0.36421	0.765506	0.63768	0.63768	1
`Bacteria; Neisseria`	-0.130155	0.192598	0.504355	0.504355	1
`Bacteria; Nesterenkonia`	-1.52688	1.59035	0.344684	0.344684	0.689368
`Bacteria; Nitrospira`	-0.610143	1.60658	0.706786	0.706786	1
`Bacteria; Nocardia`	-3.77419	7.23295	0.605637	0.605637	1
`Bacteria; Nocardioides`	-0.52282	0.773385	0.504209	0.504209	1
`Bacteria; Ohtaekwangia`	-4.58065	4.77105	0.344684	0.344684	0.689368
`Bacteria; OLB13`	-2.51613	4.82196	0.605637	0.605637	1
`Bacteria; Oribacterium`	-0.396494	0.248878	0.121615	0.121615	0.24323
`Bacteria; Ornithinibacter`	-13.7419	14.3132	0.344684	0.344684	0.689368
`Bacteria; Ornithinimicrobium`	-3.43548	3.57829	0.344684	0.344684	0.689368
`Bacteria; Pantoea`	-5.39474	4.53462	0.243504	0.243504	0.487007
`Bacteria; Parabacteroides`	0.33607	0.180401	0.0722939	0.0722939	0.144588
`Bacteria; Parvimonas`	-3.5	4.59615	0.452299	0.452299	0.904598
`Bacteria; Pediococcus`	2.77419	14.5226	0.849792	0.849792	1
`Bacteria; Pelomonas`	-0.118413	0.243754	0.630646	0.630646	1
`Bacteria; Peptoclostridium`	1.74194	14.5279	0.90536	0.90536	1
`Bacteria; Peptoniphilus`	0.00117844	0.011504	0.919092	0.919092	1
`Bacteria; Peptostreptococcus`	-0.393302	0.642805	0.545245	0.545245	1
`Bacteria; Pir4_lineage`	-13.7419	14.3132	0.344684	0.344684	0.689368
`Bacteria; Planococcus`	-3.77419	7.23295	0.605637	0.605637	1
`Bacteria; Planomicrobium`	-6.76821	6.46715	0.303665	0.303665	0.607331
`Bacteria; Pontibacter`	1.74194	14.5279	0.90536	0.90536	1
`Bacteria; Porphyromonas`	0.00138037	0.0216765	0.949647	0.949647	1
`Bacteria; Prevotella`	-0.203657	0.11368	0.083307	0.083307	0.166614
`Bacteria; Prevotella_7`	-0.416503	0.365482	0.26347	0.26347	0.526941
`Bacteria; Prevotella_9`	-0.0137679	0.678096	0.983935	0.983935	1
`Bacteria; Prevotellaceae_NK3B31`	1.74194	14.5279	0.90536	0.90536	1
`Bacteria; Pseudarthrobacter`	-0.874759	1.17299	0.461621	0.461621	0.923243
`Bacteria; Pseudomonas`	0.208983	0.260552	0.428816	0.428816	0.857632
`Bacteria; Pseudonocardia`	-1.37915	1.08288	0.212585	0.212585	0.42517
`Bacteria; Pseudopropionibacterium`	-0.649864	1.26626	0.61156	0.61156	1
`Bacteria; Pseudosphingobacterium`	-2.74194	7.24843	0.707886	0.707886	1
`Bacteria; Pseudoxanthomonas`	-0.47849	0.397521	0.238124	0.238124	0.476247
`Bacteria; Psychrobacter`	1.74194	14.5279	0.90536	0.90536	1
`Bacteria; Quadrisphaera`	0.710817	2.19088	0.747853	0.747853	1
`Bacteria; Ramlibacter`	-1.37327	2.06072	0.510245	0.510245	1
`Bacteria; Rathayibacter`	-2.40704	2.83381	0.402387	0.402387	0.804775
`Bacteria; RB41`	1.74194	14.5279	0.90536	0.90536	1
`Bacteria; Rheinheimera`	-7.54839	14.4659	0.605637	0.605637	1
`Bacteria; Rhizobacter`	-0.654378	0.681579	0.344684	0.344684	0.689368
`Bacteria; Rhodococcus`	-4.06667	10.4187	0.699054	0.699054	1
`Bacteria; Rothia`	-0.247537	0.163591	0.140709	0.140709	0.281417
`Bacteria; Rubrobacter`	-2.96026	3.24741	0.369258	0.369258	0.738516
`Bacteria; Ruminococcus`	2.29938	1.32102	0.0920015	0.0920015	0.184003
`Bacteria; Ruminococcus_gauvreauii`	-1.37327	2.06072	0.510245	0.510245	1
`Bacteria; Salinicoccus`	10	14.4162	0.49323	0.49323	0.986461
`Bacteria; Sanguibacter_Flavimobilis`	-3.43548	3.57829	0.344684	0.344684	0.689368
`Bacteria; Selenomonas`	-3.86364	6.05769	0.528438	0.528438	1
`Bacteria; Serratia`	-7.54839	14.4659	0.605637	0.605637	1
`Bacteria; Shuttleworthia`	1.66667	2.40271	0.49323	0.49323	0.986461
`Bacteria; Slackia`	0.870968	7.26395	0.90536	0.90536	1
`Bacteria; Solirubrobacter`	-0.84904	0.84076	0.320644	0.320644	0.641289
`Bacteria; Sphaerochaeta`	-4.58065	4.77105	0.344684	0.344684	0.689368
`Bacteria; Spirosoma`	-0.943548	1.80824	0.605637	0.605637	1
`Bacteria; Sporosarcina`	-1.1129	3.62716	0.761096	0.761096	1
`Bacteria; Staphylococcus`	-0.00251769	0.00197402	0.211951	0.211951	0.423903
`Bacteria; Stenotrophobacter`	-1.52688	1.59035	0.344684	0.344684	0.689368
`Bacteria; Stenotrophomonas`	-0.0915448	0.120623	0.453815	0.453815	0.90763
`Bacteria; Stomatobaculum`	-0.241645	2.36798	0.919398	0.919398	1
`Bacteria; Streptococcus`	-0.0188896	0.0196766	0.344728	0.344728	0.689456
`Bacteria; Streptomyces`	-1.20286	1.1899	0.320153	0.320153	0.640306
`Bacteria; Sutterella`	1.74194	14.5279	0.90536	0.90536	1
`Bacteria; Tannerella`	-2.37239	3.21242	0.465945	0.465945	0.93189
`Bacteria; Tepidimonas`	3.44516	2.8374	0.234144	0.234144	0.468288
`Bacteria; Terrisporobacter`	-7.54839	14.4659	0.605637	0.605637	1
`Bacteria; Tessaracoccus`	0.290323	2.42132	0.90536	0.90536	1
`Bacteria; Tetrasphaera`	0.256954	1.31599	0.84651	0.84651	1
`Bacteria; Thermomonas`	-5.28477	6.51307	0.423521	0.423521	0.847043
`Bacteria; Thermus`	-13.7419	14.3132	0.344684	0.344684	0.689368
`Bacteria; TM7a`	-2.5534	3.95866	0.52382	0.52382	1
`Bacteria; TM7x`	-1.04183	4.98533	0.835878	0.835878	1
`Bacteria; Treponema`	-1.62231	1.76488	0.365315	0.365315	0.73063
`Bacteria; Turicella`	3.33333	4.80541	0.49323	0.49323	0.986461
`Bacteria; Turneriella`	7.11828	4.66619	0.137609	0.137609	0.275218
`Bacteria; Unc. OTU0004`	2.77419	14.5226	0.849792	0.849792	1
`Bacteria; Unc. OTU0031`	-7.54839	14.4659	0.605637	0.605637	1
`Bacteria; Unc. OTU0098`	-0.204667	0.558238	0.716468	0.716468	1
`Bacteria; Unc. OTU0099`	-2.74194	7.24843	0.707886	0.707886	1
`Bacteria; Unc. OTU0103`	-3.77419	7.23295	0.605637	0.605637	1
`Bacteria; Unc. OTU0107`	-4.58065	4.77105	0.344684	0.344684	0.689368
`Bacteria; Unc. OTU0134`	-4.58065	4.77105	0.344684	0.344684	0.689368
`Bacteria; Unc. OTU0264`	-1.61233	2.38343	0.503921	0.503921	1
`Bacteria; Unc. OTU0375`	-2.74839	2.86263	0.344684	0.344684	0.689368
`Bacteria; Unc. OTU0399`	0.0382952	0.128905	0.768452	0.768452	1
`Bacteria; Unc. OTU0569`	-10.6452	14.4008	0.465528	0.465528	0.931055
`Bacteria; Unc. OTU0596`	-6.87097	7.15658	0.344684	0.344684	0.689368
`Bacteria; Unc. OTU0597`	-7.54839	14.4659	0.605637	0.605637	1
`Bacteria; Unc. OTU0598`	-1.92258	2.885	0.510245	0.510245	1
`Bacteria; Unc. OTU0616`	-5.83871	7.18707	0.422967	0.422967	0.845935
`Bacteria; Unc. OTU0742`	-3.2043	4.80834	0.510245	0.510245	1
`Bacteria; Unc. OTU1080`	-10.6452	14.4008	0.465528	0.465528	0.931055
`Bacteria; Unc. OTU1088`	-7.54839	14.4659	0.605637	0.605637	1
`Bacteria; Unc. OTU1110`	-3.43548	3.57829	0.344684	0.344684	0.689368
`Bacteria; Unc. OTU1127`	-2.52	2.03772	0.225803	0.225803	0.451605
`Bacteria; Unc. OTU1134`	-4.58065	4.77105	0.344684	0.344684	0.689368
`Bacteria; Unc. OTU1151`	-6.87097	7.15658	0.344684	0.344684	0.689368
`Bacteria; Unc. OTU1166`	1.74194	14.5279	0.90536	0.90536	1
`Bacteria; Unc. OTU1183`	-3.77419	7.23295	0.605637	0.605637	1
`Bacteria; Unc. OTU1198`	0.320388	3.98559	0.936464	0.936464	1
`Bacteria; Unc. OTU1199`	-0.96129	1.4425	0.510245	0.510245	1
`Bacteria; Unc. OTU1229`	-13.7419	14.3132	0.344684	0.344684	0.689368
`Bacteria; Unc. OTU1398`	-2.74839	2.86263	0.344684	0.344684	0.689368
`Bacteria; Unc. OTU1468`	-2.74839	2.86263	0.344684	0.344684	0.689368
`Bacteria; Unc. OTU1587`	1.18638	0.777699	0.137609	0.137609	0.275218
`Bacteria; Unc. OTU1599`	2	2.88325	0.49323	0.49323	0.986461
`Bacteria; Unc. OTU1623`	-13.7419	14.3132	0.344684	0.344684	0.689368
`Bacteria; Unc. OTU1632`	-1.68212	6.57698	0.799883	0.799883	1
`Bacteria; Unc. OTU1637`	0.870968	7.26395	0.90536	0.90536	1
`Bacteria; Unc. OTU1648`	-0.51383	0.653023	0.437543	0.437543	0.875086
`Bacteria; Unc. OTU1705`	-3.2043	4.80834	0.510245	0.510245	1
`Bacteria; Unc. OTU1796`	-4.58065	4.77105	0.344684	0.344684	0.689368
`Bacteria; Unc. OTU1797`	-1.96313	2.04474	0.344684	0.344684	0.689368
`Bacteria; Unc. OTU1818`	-1.14583	2.91199	0.696741	0.696741	1
`Bacteria; Unc. OTU1822`	1.3871	7.26128	0.849792	0.849792	1
`Bacteria; Ureaplasma`	-4.80645	7.21251	0.510245	0.510245	1
`Bacteria; Variovorax`	-0.387338	0.688959	0.578152	0.578152	1
`Bacteria; Veillonella`	-0.746917	0.522318	0.163049	0.163049	0.326098
`Bacteria; Vibrio`	-0.32043	0.480834	0.510245	0.510245	1
`Bacteria; Williamsia`	-13.7419	14.3132	0.344684	0.344684	0.689368
`Bacteria; Yersinia`	-1.0681	1.60278	0.510245	0.510245	1
`Bacteria; Yonghaparkia`	-2.13542	2.02724	0.300587	0.300587	0.601174

## Sheet: 5.6 ASI_linear
Genus	Estimate	SE	Unadjusted_pvalue	BH_pvalue	Bonferroni_pvalue
`Bacteria; Abditibacterium`	-1.90323	8.50191	0.824385	0.824385	1
`Bacteria; Abiotrophia`	-0.177615	0.518163	0.734156	0.734156	1
`Bacteria; Acidibacter`	-2.93548	8.49211	0.732002	0.732002	1
`Bacteria; Acidovorax`	-0.670251	0.937493	0.480173	0.480173	0.960347
`Bacteria; Acinetobacter`	-0.0325348	0.0463882	0.488484	0.488484	0.976967
`Bacteria; Actinomyces`	-0.387974	0.332908	0.253036	0.253036	0.506072
`Bacteria; Actinomycetospora`	-2.01987	3.83774	0.602538	0.602538	1
`Bacteria; Aerococcus`	0.662844	0.554167	0.241022	0.241022	0.482044
`Bacteria; Aeromicrobium`	-0.820175	0.893272	0.365853	0.365853	0.731707
`Bacteria; Aeromonas`	-4.56452	4.17209	0.282635	0.282635	0.565271
`Bacteria; Agathobacter`	2.22581	8.4993	0.795203	0.795203	1
`Bacteria; Aggregatibacter`	-0.321915	0.27713	0.254555	0.254555	0.509111
`Bacteria; Agrococcus`	-0.0310842	1.30447	0.981147	0.981147	1
`Bacteria; Agromyces`	0.0993377	3.85537	0.979615	0.979615	1
`Bacteria; Akkermansia`	-5	8.4599	0.558932	0.558932	1
`Bacteria; Alcaligenes`	-1.61935	1.67592	0.341646	0.341646	0.683292
`Bacteria; Alloprevotella`	-0.0781377	0.0755586	0.309338	0.309338	0.618677
`Bacteria; Anaerococcus`	0.000198558	0.00377944	0.95845	0.95845	1
`Bacteria; Arenimonas`	-0.673289	1.27925	0.602538	0.602538	1
`Bacteria; Aridibacter`	-1.66667	2.81997	0.558932	0.558932	1
`Bacteria; Arthrobacter`	-1.90323	8.50191	0.824385	0.824385	1
`Bacteria; Atopobium`	-0.159171	0.627281	0.801422	0.801422	1
`Bacteria; Auricoccus_Abyssicoccus`	-2.69892	2.79321	0.341646	0.341646	0.683292
`Bacteria; Bacillus`	-0.539312	1.17004	0.648169	0.648169	1
`Bacteria; Bacteroides`	-0.141084	0.1846	0.450679	0.450679	0.901358
`Bacteria; Bergeyella`	-1.24335	2.91251	0.672501	0.672501	1
`Bacteria; Bifidobacterium`	-0.213108	0.385083	0.584085	0.584085	1
`Bacteria; Blastococcus`	-0.213853	0.252689	0.404081	0.404081	0.808163
`Bacteria; Blautia`	-0.258376	0.422551	0.545496	0.545496	1
`Bacteria; Brachybacterium`	-0.0774787	0.51118	0.880542	0.880542	1
`Bacteria; Brevibacillus`	-0.413978	1.41615	0.772049	0.772049	1
`Bacteria; Brevibacterium`	-1.66667	5.07013	0.744649	0.744649	1
`Bacteria; Brochothrix`	-0.674731	0.698301	0.341646	0.341646	0.683292
`Bacteria; Burkholderia_Caballeronia_Paraburkholderia`	0.00920674	0.0122793	0.45923	0.45923	0.91846
`Bacteria; Butyricicoccus`	-1.90323	8.50191	0.824385	0.824385	1
`Bacteria; Butyrivibrio`	-1.98387	4.23906	0.643168	0.643168	1
`Bacteria; Campylobacter`	-0.00211426	0.0298752	0.944051	0.944051	1
`Bacteria; Candidatus_Saccharimonas`	-1.34091	3.56271	0.709288	0.709288	1
`Bacteria; Capnocytophaga`	-0.39004	0.27188	0.161743	0.161743	0.323487
`Bacteria; Cardiobacterium`	-3.34091	3.51863	0.349958	0.349958	0.699916
`Bacteria; Carnobacterium`	-5	8.4599	0.558932	0.558932	1
`Bacteria; Catenibacterium`	0.556452	2.12482	0.795203	0.795203	1
`Bacteria; Catonella`	-0.612025	0.585369	0.304126	0.304126	0.608252
`Bacteria; Cellulomonas`	-1.25	2.11497	0.558932	0.558932	1
`Bacteria; Cellvibrio`	-2.5	4.22995	0.558932	0.558932	1
`Bacteria; Chiayiivirga`	-1.66667	2.81997	0.558932	0.558932	1
`Bacteria; Chryseobacterium`	-0.117829	0.263738	0.658253	0.658253	1
`Bacteria; Chryseomicrobium`	2.62097	2.07273	0.215787	0.215787	0.431574
`Bacteria; Citrobacter`	-0.139785	0.404386	0.732002	0.732002	1
`Bacteria; CL500_29_marine`	1.09446	0.359356	0.00480416	0.00480416	0.00960833
`Bacteria; Cloacibacterium`	-1.25	2.11497	0.558932	0.558932	1
`Bacteria; Clostridium_sensu_stricto_1`	0.16129	8.50896	0.985002	0.985002	1
`Bacteria; Cnuella`	-1.34946	1.3966	0.341646	0.341646	0.683292
`Bacteria; Collinsella`	-1.29358	2.60924	0.623671	0.623671	1
`Bacteria; Comamonas`	-0.558687	0.664438	0.407089	0.407089	0.814178
`Bacteria; Conexibacter`	-1.66667	2.81997	0.558932	0.558932	1
`Bacteria; Coprococcus`	-0.283922	0.443869	0.527253	0.527253	1
`Bacteria; Corynebacterium`	-2.3067e-05	0.000560465	0.967444	0.967444	1
`Bacteria; Cupriavidus`	1.72613	1.64937	0.30367	0.30367	0.60734
`Bacteria; Curtobacterium`	-1.28894	1.66263	0.444264	0.444264	0.888528
`Bacteria; Curvibacter`	-0.831411	1.40304	0.557905	0.557905	1
`Bacteria; Cutibacterium`	-0.00207419	0.00103966	0.0551874	0.0551874	0.110375
`Bacteria; Deinococcus`	-2.37003	2.58393	0.366342	0.366342	0.732685
`Bacteria; Delftia`	-1	1.69198	0.558932	0.558932	1
`Bacteria; Denitratisoma`	0.601563	1.0411	0.567701	0.567701	1
`Bacteria; Dermabacter`	0.591991	0.771749	0.44903	0.44903	0.898061
`Bacteria; Dermacoccus`	-0.285765	0.444934	0.52558	0.52558	1
`Bacteria; Dialister`	-0.0337512	0.849373	0.968566	0.968566	1
`Bacteria; Diaphorobacter`	-1	1.69198	0.558932	0.558932	1
`Bacteria; Dietzia`	-0.283639	0.352366	0.427179	0.427179	0.854358
`Bacteria; Dolosigranulum`	0.000907835	0.000665925	0.182942	0.182942	0.365885
`Bacteria; Dubosiella`	-3.15909	3.52423	0.37718	0.37718	0.75436
`Bacteria; Eggerthella`	-1.25	2.11497	0.558932	0.558932	1
`Bacteria; Eisenbergiella`	-1	1.69198	0.558932	0.558932	1
`Bacteria; Ellin6067`	-3.96774	8.47812	0.643168	0.643168	1
`Bacteria; Empedobacter`	-0.338112	0.309044	0.282635	0.282635	0.565271
`Bacteria; Enhydrobacter`	-0.165455	0.395026	0.678313	0.678313	1
`Bacteria; Enterococcus`	-1.22185	1.91476	0.528234	0.528234	1
`Bacteria; Erysipelotrichaceae_UCG_006`	2.22581	8.4993	0.795203	0.795203	1
`Bacteria; Erysipelotrichaceae_UCG_007`	-3.30263	2.64946	0.222216	0.222216	0.444432
`Bacteria; Escherichia_Shigella`	-0.00028182	0.0158119	0.985898	0.985898	1
`Bacteria; Eubacterium_brachy`	-3.96774	8.47812	0.643168	0.643168	1
`Bacteria; Eubacterium_nodatum`	-2.10983	2.0436	0.310132	0.310132	0.620264
`Bacteria; Exiguobacterium`	2.6037	1.98255	0.199035	0.199035	0.39807
`Bacteria; Ezakiella`	0.278226	1.06241	0.795203	0.795203	1
`Bacteria; F0058`	-1.98387	4.23906	0.643168	0.643168	1
`Bacteria; F0332`	-5.7	6.02705	0.351839	0.351839	0.703677
`Bacteria; Facklamia`	0.741935	2.8331	0.795203	0.795203	1
`Bacteria; Faecalibacterium`	-1.17219	3.84947	0.762845	0.762845	1
`Bacteria; Faecalibaculum`	-1.96667	6.10569	0.749608	0.749608	1
`Bacteria; Fastidiosipila`	2.22581	8.4993	0.795203	0.795203	1
`Bacteria; Fenollaria`	0.00774769	0.0301493	0.79895	0.79895	1
`Bacteria; Filifactor`	-0.688032	0.995124	0.494628	0.494628	0.989256
`Bacteria; Finegoldia`	-0.0132059	0.0138629	0.348403	0.348403	0.696805
`Bacteria; Flavisolibacter`	-0.714286	1.20856	0.558932	0.558932	1
`Bacteria; Flavobacterium`	-0.0211842	0.19353	0.913565	0.913565	1
`Bacteria; Fretibacterium`	1.1129	4.24965	0.795203	0.795203	1
`Bacteria; Friedmanniella`	-0.494265	1.10349	0.657435	0.657435	1
`Bacteria; Fusicatenibacter`	0.542411	0.785142	0.494975	0.494975	0.98995
`Bacteria; Fusobacterium`	-0.245936	0.21044	0.251738	0.251738	0.503476
`Bacteria; Gaiella`	2.22581	8.4993	0.795203	0.795203	1
`Bacteria; Gallicola`	0.0794931	0.303546	0.795203	0.795203	1
`Bacteria; Gardnerella`	-5	8.4599	0.558932	0.558932	1
`Bacteria; Gemella`	-0.240894	0.17972	0.190184	0.190184	0.380367
`Bacteria; Gemmatimonas`	-0.625	1.05749	0.558932	0.558932	1
`Bacteria; Geobacillus`	-1.3125	1.56448	0.40814	0.40814	0.816281
`Bacteria; Geodermatophilus`	-3.96774	8.47812	0.643168	0.643168	1
`Bacteria; Georgenia`	1.95565	1.00191	0.0603366	0.0603366	0.120673
`Bacteria; Gordonia`	0.185484	0.708275	0.795203	0.795203	1
`Bacteria; Granulicatella`	-0.280632	0.214693	0.201099	0.201099	0.402198
`Bacteria; Haemophilus`	-0.0704422	0.0546624	0.20736	0.20736	0.41472
`Bacteria; Haliangium`	-0.833333	1.40998	0.558932	0.558932	1
`Bacteria; Halomonas`	-0.179005	0.246327	0.473046	0.473046	0.946091
`Bacteria; Hassallia`	-0.625	1.05749	0.558932	0.558932	1
`Bacteria; Helcococcus`	2.22581	8.4993	0.795203	0.795203	1
`Bacteria; Holdemanella`	-1.98387	4.23906	0.643168	0.643168	1
`Bacteria; Hydrogenophilus`	-2.93548	8.49211	0.732002	0.732002	1
`Bacteria; Hydrotalea`	0.189904	0.820504	0.818538	0.818538	1
`Bacteria; Iamia`	-1.90323	8.50191	0.824385	0.824385	1
`Bacteria; Ileibacterium`	11.5161	8.24515	0.172747	0.172747	0.345494
`Bacteria; Ilumatobacter`	-0.625	1.05749	0.558932	0.558932	1
`Bacteria; Janibacter`	-0.0491055	0.12482	0.696797	0.696797	1
`Bacteria; Jeotgalicoccus`	0.94702	3.85154	0.807449	0.807449	1
`Bacteria; Johnsonella`	-2.06769	1.65046	0.219959	0.219959	0.439917
`Bacteria; KCM_B_112`	-0.639729	0.999838	0.527138	0.527138	1
`Bacteria; Kingella`	-1.22627	1.16646	0.301525	0.301525	0.60305
`Bacteria; Klebsiella`	-0.231857	0.364299	0.529312	0.529312	1
`Bacteria; Knoellia`	-1.25	2.11497	0.558932	0.558932	1
`Bacteria; Kocuria`	0.0219922	0.983798	0.982313	0.982313	1
`Bacteria; Kytococcus`	-0.625	1.05749	0.558932	0.558932	1
`Bacteria; Lachnoanaerobaculum`	-0.0345277	1.2092	0.977409	0.977409	1
`Bacteria; Lachnoclostridium`	-0.0602125	1.62783	0.970738	0.970738	1
`Bacteria; Lachnospiraceae_ND3007`	2.22581	8.4993	0.795203	0.795203	1
`Bacteria; Lachnospiraceae_NK4A136`	1.77419	2.81778	0.533695	0.533695	1
`Bacteria; Lachnospiraceae_UCG_004`	1.1129	4.24965	0.795203	0.795203	1
`Bacteria; Lactiplantibacillus`	-5	8.4599	0.558932	0.558932	1
`Bacteria; Lactobacillus`	-0.538938	0.724465	0.462717	0.462717	0.925435
`Bacteria; Lactococcus`	-0.209119	0.2577	0.42348	0.42348	0.84696
`Bacteria; Lautropia`	-0.620245	0.482214	0.208197	0.208197	0.416394
`Bacteria; Lawsonella`	0.00594102	0.00299758	0.0567124	0.0567124	0.113425
`Bacteria; Leptotrichia`	-0.185363	0.200681	0.363029	0.363029	0.726059
`Bacteria; Leuconostoc`	-1.07079	0.893326	0.240045	0.240045	0.480091
`Bacteria; Limnobacter`	-0.833333	1.40998	0.558932	0.558932	1
`Bacteria; Luteimonas`	-2.35526	2.68297	0.386998	0.386998	0.773995
`Bacteria; Lysinibacillus`	-0.983333	3.05284	0.749608	0.749608	1
`Bacteria; Lysobacter`	-0.625	1.05749	0.558932	0.558932	1
`Bacteria; Macellibacteroides`	-1.82581	1.66883	0.282635	0.282635	0.565271
`Bacteria; Marmoricola`	-1.25	2.11497	0.558932	0.558932	1
`Bacteria; Massilia`	-0.224696	0.241467	0.359517	0.359517	0.719034
`Bacteria; Megamonas`	0.741935	2.8331	0.795203	0.795203	1
`Bacteria; Methylotenera`	-3.96774	8.47812	0.643168	0.643168	1
`Bacteria; Microbacterium`	-0.0304272	0.104234	0.772363	0.772363	1
`Bacteria; Microcella`	-1.50806	2.10936	0.480173	0.480173	0.960347
`Bacteria; Micrococcus`	-0.0204823	0.150888	0.89293	0.89293	1
`Bacteria; Mogibacterium`	-0.762983	1.72316	0.6611	0.6611	1
`Bacteria; Monoglobus`	-0.384615	0.650761	0.558932	0.558932	1
`Bacteria; Moraxella`	0.000333586	0.000599854	0.582258	0.582258	1
`Bacteria; Mucilaginibacter`	-1.98387	4.23906	0.643168	0.643168	1
`Bacteria; Murdochiella`	0.741935	2.8331	0.795203	0.795203	1
`Bacteria; Mycobacterium`	-0.833333	1.40998	0.558932	0.558932	1
`Bacteria; Myxococcus`	-5	8.4599	0.558932	0.558932	1
`Bacteria; Nakamurella`	-1.32258	2.82604	0.643168	0.643168	1
`Bacteria; Negativicoccus`	0.0415802	0.449874	0.926974	0.926974	1
`Bacteria; Neisseria`	-0.0868004	0.112523	0.446501	0.446501	0.893002
`Bacteria; Nesterenkonia`	0.0179211	0.94544	0.985002	0.985002	1
`Bacteria; Nitrospira`	-0.652139	0.935461	0.491088	0.491088	0.982176
`Bacteria; Nocardia`	-0.951613	4.25096	0.824385	0.824385	1
`Bacteria; Nocardioides`	-0.234323	0.45429	0.609775	0.609775	1
`Bacteria; Ohtaekwangia`	-1.66667	2.81997	0.558932	0.558932	1
`Bacteria; OLB13`	-3.04301	2.78139	0.282635	0.282635	0.565271
`Bacteria; Oribacterium`	-0.243629	0.145108	0.10355	0.10355	0.2071
`Bacteria; Ornithinibacter`	-5	8.4599	0.558932	0.558932	1
`Bacteria; Ornithinimicrobium`	-1.25	2.11497	0.558932	0.558932	1
`Bacteria; Pantoea`	-1.72368	2.69892	0.527893	0.527893	1
`Bacteria; Parabacteroides`	0.283253	0.0988706	0.00754826	0.00754826	0.0150965
`Bacteria; Parvimonas`	-2.88158	2.66579	0.288334	0.288334	0.576668
`Bacteria; Pediococcus`	-3.96774	8.47812	0.643168	0.643168	1
`Bacteria; Pelomonas`	-0.0171985	0.143259	0.905243	0.905243	1
`Bacteria; Peptoclostridium`	2.22581	8.4993	0.795203	0.795203	1
`Bacteria; Peptoniphilus`	-0.00456356	0.00668577	0.500111	0.500111	1
`Bacteria; Peptostreptococcus`	-0.24305	0.376134	0.523077	0.523077	1
`Bacteria; Pir4_lineage`	-5	8.4599	0.558932	0.558932	1
`Bacteria; Planococcus`	-4.56452	4.17209	0.282635	0.282635	0.565271
`Bacteria; Planomicrobium`	-4.35099	3.77269	0.257899	0.257899	0.515798
`Bacteria; Pontibacter`	2.22581	8.4993	0.795203	0.795203	1
`Bacteria; Porphyromonas`	0.0021722	0.0126876	0.86521	0.86521	1
`Bacteria; Prevotella`	-0.083563	0.0683547	0.23104	0.23104	0.46208
`Bacteria; Prevotella_7`	-0.334029	0.209916	0.122037	0.122037	0.244074
`Bacteria; Prevotella_9`	0.0136274	0.397061	0.972849	0.972849	1
`Bacteria; Prevotellaceae_NK3B31`	2.22581	8.4993	0.795203	0.795203	1
`Bacteria; Pseudarthrobacter`	-0.415543	0.68903	0.550986	0.550986	1
`Bacteria; Pseudomonas`	0.222797	0.148734	0.144595	0.144595	0.28919
`Bacteria; Pseudonocardia`	-0.657855	0.639832	0.312089	0.312089	0.624179
`Bacteria; Pseudopropionibacterium`	0.265629	0.74314	0.723264	0.723264	1
`Bacteria; Pseudosphingobacterium`	-1.98387	4.23906	0.643168	0.643168	1
`Bacteria; Pseudoxanthomonas`	-0.195617	0.235636	0.413003	0.413003	0.826005
`Bacteria; Psychrobacter`	2.22581	8.4993	0.795203	0.795203	1
`Bacteria; Quadrisphaera`	1.5872	1.25204	0.214661	0.214661	0.429323
`Bacteria; Ramlibacter`	-0.714286	1.20856	0.558932	0.558932	1
`Bacteria; Rathayibacter`	-1.16834	1.6656	0.488426	0.488426	0.976852
`Bacteria; RB41`	2.22581	8.4993	0.795203	0.795203	1
`Bacteria; Rheinheimera`	-9.12903	8.34417	0.282635	0.282635	0.565271
`Bacteria; Rhizobacter`	-0.238095	0.402852	0.558932	0.558932	1
`Bacteria; Rhodococcus`	-3.03333	6.09111	0.62212	0.62212	1
`Bacteria; Rothia`	-0.148842	0.0955935	0.129952	0.129952	0.259904
`Bacteria; Rubrobacter`	-2.38742	1.87778	0.213355	0.213355	0.42671
`Bacteria; Ruminococcus`	1.50837	0.763513	0.0574667	0.0574667	0.114933
`Bacteria; Ruminococcus_gauvreauii`	-0.714286	1.20856	0.558932	0.558932	1
`Bacteria; Salinicoccus`	15.6452	8.01525	0.0603366	0.0603366	0.120673
`Bacteria; Sanguibacter_Flavimobilis`	-1.25	2.11497	0.558932	0.558932	1
`Bacteria; Selenomonas`	-4.06818	3.49302	0.253334	0.253334	0.506669
`Bacteria; Serratia`	-9.12903	8.34417	0.282635	0.282635	0.565271
`Bacteria; Shuttleworthia`	2.60753	1.33587	0.0603366	0.0603366	0.120673
`Bacteria; Slackia`	1.1129	4.24965	0.795203	0.795203	1
`Bacteria; Solirubrobacter`	-0.300804	0.497592	0.550044	0.550044	1
`Bacteria; Sphaerochaeta`	-3.04301	2.78139	0.282635	0.282635	0.565271
`Bacteria; Spirosoma`	-1.14113	1.04302	0.282635	0.282635	0.565271
`Bacteria; Sporosarcina`	-1.25	2.11497	0.558932	0.558932	1
`Bacteria; Staphylococcus`	-0.00156552	0.0011519	0.184251	0.184251	0.368503
`Bacteria; Stenotrophobacter`	-0.555556	0.939989	0.558932	0.558932	1
`Bacteria; Stenotrophomonas`	-0.0878319	0.0694805	0.21592	0.21592	0.431841
`Bacteria; Stomatobaculum`	-1.41474	1.36257	0.307432	0.307432	0.614865
`Bacteria; Streptococcus`	-0.0135046	0.0114347	0.246875	0.246875	0.493749
`Bacteria; Streptomyces`	-0.472154	0.703265	0.50712	0.50712	1
`Bacteria; Sutterella`	2.22581	8.4993	0.795203	0.795203	1
`Bacteria; Tannerella`	-1.27929	1.88366	0.502247	0.502247	1
`Bacteria; Tepidimonas`	2.71613	1.62795	0.105635	0.105635	0.21127
`Bacteria; Terrisporobacter`	-9.12903	8.34417	0.282635	0.282635	0.565271
`Bacteria; Tessaracoccus`	0.370968	1.41655	0.795203	0.795203	1
`Bacteria; Tetrasphaera`	1.07947	0.745471	0.157978	0.157978	0.315956
`Bacteria; Thermomonas`	-1.59603	3.84439	0.680981	0.680981	1
`Bacteria; Thermus`	0.16129	8.50896	0.985002	0.985002	1
`Bacteria; TM7a`	-1.79126	2.31103	0.444352	0.444352	0.888704
`Bacteria; TM7x`	-0.878327	2.91693	0.765405	0.765405	1
`Bacteria; Treponema`	-1.318	1.0199	0.206122	0.206122	0.412244
`Bacteria; Turicella`	5.21505	2.67175	0.0603366	0.0603366	0.120673
`Bacteria; Turneriella`	1.77419	2.81778	0.533695	0.533695	1
`Bacteria; Unc. OTU0004`	-3.96774	8.47812	0.643168	0.643168	1
`Bacteria; Unc. OTU0031`	-9.12903	8.34417	0.282635	0.282635	0.565271
`Bacteria; Unc. OTU0098`	-0.256503	0.324249	0.435114	0.435114	0.870228
`Bacteria; Unc. OTU0099`	-1.98387	4.23906	0.643168	0.643168	1
`Bacteria; Unc. OTU0103`	-4.56452	4.17209	0.282635	0.282635	0.565271
`Bacteria; Unc. OTU0107`	-1.66667	2.81997	0.558932	0.558932	1
`Bacteria; Unc. OTU0134`	0.0537634	2.83632	0.985002	0.985002	1
`Bacteria; Unc. OTU0264`	-1.6326	1.3743	0.244172	0.244172	0.488344
`Bacteria; Unc. OTU0375`	-1	1.69198	0.558932	0.558932	1
`Bacteria; Unc. OTU0399`	-0.0288016	0.0754094	0.705201	0.705201	1
`Bacteria; Unc. OTU0569`	-2.93548	8.49211	0.732002	0.732002	1
`Bacteria; Unc. OTU0596`	-2.5	4.22995	0.558932	0.558932	1
`Bacteria; Unc. OTU0597`	-3.96774	8.47812	0.643168	0.643168	1
`Bacteria; Unc. OTU0598`	-1.61935	1.67592	0.341646	0.341646	0.683292
`Bacteria; Unc. OTU0616`	-0.951613	4.25096	0.824385	0.824385	1
`Bacteria; Unc. OTU0742`	-2.69892	2.79321	0.341646	0.341646	0.683292
`Bacteria; Unc. OTU1080`	-2.93548	8.49211	0.732002	0.732002	1
`Bacteria; Unc. OTU1088`	-1.90323	8.50191	0.824385	0.824385	1
`Bacteria; Unc. OTU1110`	-1.25	2.11497	0.558932	0.558932	1
`Bacteria; Unc. OTU1127`	-1.46	1.19385	0.230875	0.230875	0.46175
`Bacteria; Unc. OTU1134`	-1.66667	2.81997	0.558932	0.558932	1
`Bacteria; Unc. OTU1151`	0.0806452	4.25448	0.985002	0.985002	1
`Bacteria; Unc. OTU1166`	2.22581	8.4993	0.795203	0.795203	1
`Bacteria; Unc. OTU1183`	-1.98387	4.23906	0.643168	0.643168	1
`Bacteria; Unc. OTU1198`	-0.859223	2.32878	0.71475	0.71475	1
`Bacteria; Unc. OTU1199`	-0.5	0.84599	0.558932	0.558932	1
`Bacteria; Unc. OTU1229`	-5	8.4599	0.558932	0.558932	1
`Bacteria; Unc. OTU1398`	-1	1.69198	0.558932	0.558932	1
`Bacteria; Unc. OTU1468`	-1	1.69198	0.558932	0.558932	1
`Bacteria; Unc. OTU1587`	0.295699	0.46963	0.533695	0.533695	1
`Bacteria; Unc. OTU1599`	3.12903	1.60305	0.0603366	0.0603366	0.120673
`Bacteria; Unc. OTU1623`	-6.03226	8.43743	0.480173	0.480173	0.960347
`Bacteria; Unc. OTU1632`	0.523179	3.85423	0.892933	0.892933	1
`Bacteria; Unc. OTU1637`	1.1129	4.24965	0.795203	0.795203	1
`Bacteria; Unc. OTU1648`	-0.421809	0.378556	0.274017	0.274017	0.548033
`Bacteria; Unc. OTU1705`	-2.69892	2.79321	0.341646	0.341646	0.683292
`Bacteria; Unc. OTU1796`	-1.66667	2.81997	0.558932	0.558932	1
`Bacteria; Unc. OTU1797`	-0.714286	1.20856	0.558932	0.558932	1
`Bacteria; Unc. OTU1818`	-1.69792	1.6812	0.320599	0.320599	0.641198
`Bacteria; Unc. OTU1822`	-1.98387	4.23906	0.643168	0.643168	1
`Bacteria; Ureaplasma`	-4.04839	4.18981	0.341646	0.341646	0.683292
`Bacteria; Variovorax`	-0.413644	0.398453	0.307507	0.307507	0.615015
`Bacteria; Veillonella`	-0.368027	0.308877	0.242798	0.242798	0.485596
`Bacteria; Vibrio`	-0.269892	0.279321	0.341646	0.341646	0.683292
`Bacteria; Williamsia`	-5	8.4599	0.558932	0.558932	1
`Bacteria; Yersinia`	-0.899642	0.931068	0.341646	0.341646	0.683292
`Bacteria; Yonghaparkia`	-0.869792	1.19835	0.473572	0.473572	0.947143

## Sheet: 5.7 Genus_LMM
	Genus	Estimate	SE	Unadjusted_pvalue	BH_pvalue	Bonferroni_pvalue
ExposurePre	`Bacteria; Abditibacterium`	-0.0625	0.0988212	0.529415	0.529415	1
ExposurePre1	`Bacteria; Abiotrophia`	-2.10125	2.98239	0.486137	0.486137	0.972273
ExposurePre2	`Bacteria; Acidibacter`	-0.375	0.40745	0.360953	0.360953	0.721906
ExposurePre3	`Bacteria; Acidothermus`	-0.0625	0.0434755	0.155578	0.155578	0.311157
ExposurePre4	`Bacteria; Acidovorax`	0.1875	0.289583	0.51971	0.648668	1
ExposurePre5	`Bacteria; Acinetobacter`	-21.25	20.4398	0.302545	0.302545	0.605091
ExposurePre6	`Bacteria; Actinomadura`	-1.00278e-16	2.63035e-09	1	1	1
ExposurePre7	`Bacteria; Actinomyces`	-2.41606	3.76576	0.525672	0.525672	1
ExposurePre8	`Bacteria; Actinomycetospora`	-0.181577	0.203597	0.379159	0.379159	0.758318
ExposurePre9	`Bacteria; Aerococcus`	-1.09735	0.807002	0.183332	0.183332	0.366665
ExposurePre10	`Bacteria; Aeromicrobium`	0.34375	0.295239	0.248759	0.497518	0.497518
ExposurePre11	`Bacteria; Aeromonas`	-0.0625	0.0972142	0.522653	0.522653	1
ExposurePre12	`Bacteria; Agathobacter`	-0.125573	0.0983298	0.210705	0.210705	0.421411
ExposurePre13	`Bacteria; Aggregatibacter`	-0.687581	2.14981	0.751147	0.751147	1
ExposurePre14	`Bacteria; Agitococcus_lubricus`	-0.1875	0.1875	0.321198	0.321198	0.642395
ExposurePre15	`Bacteria; Agrococcus`	-0.282748	0.35365	0.429859	0.429859	0.859719
ExposurePre16	`Bacteria; Agromyces`	0.09375	0.0689696	0.178977	0.357954	0.357954
ExposurePre17	`Bacteria; Akkermansia`	-0.0625	0.0609692	0.309295	0.309295	0.61859
ExposurePre18	`Bacteria; Alcaligenes`	0.15625	0.15625	0.321197	0.642395	0.642395
ExposurePre19	`Bacteria; Alcanivorax`	-0.09375	0.09375	0.321197	0.321197	0.642395
ExposurePre20	`Bacteria; Aliicoccus`	-0.125	0.125	0.321197	0.321197	0.642395
ExposurePre21	`Bacteria; Alkanindiges`	-0.125	0.125	0.321197	0.321197	0.642395
ExposurePre22	`Bacteria; Allobaculum`	-0.1875	0.158353	0.240907	0.240907	0.481815
ExposurePre23	`Bacteria; Alloiococcus`	-0.09375	0.09375	0.321197	0.321197	0.642395
ExposurePre24	`Bacteria; Alloprevotella`	2.13111	4.07785	0.604815	0.604815	1
ExposurePre25	`Bacteria; Amnibacterium`	-0.21875	0.132701	0.104322	0.104322	0.208645
ExposurePre26	`Bacteria; Anaerococcus`	-32.0678	64.2137	0.620991	0.620991	1
ExposurePre27	`Bacteria; Arenimonas`	0.28125	0.206909	0.178977	0.357954	0.357954
ExposurePre28	`Bacteria; Aridibacter`	0.09375	0.09375	0.321197	0.642395	0.642395
ExposurePre29	`Bacteria; Arthrobacter`	-0.03125	0.0698771	0.656279	0.656279	1
ExposurePre30	`Bacteria; Atopobium`	-1.63156	2.25527	0.474619	0.474619	0.949237
ExposurePre31	`Bacteria; Atopostipes`	-0.0625	0.0625	0.321197	0.321197	0.642395
ExposurePre32	`Bacteria; Auricoccus_Abyssicoccus`	0.09375	0.09375	0.321198	0.642395	0.642395
ExposurePre33	`Bacteria; Azoarcus`	-0.0625	0.0625	0.321198	0.321198	0.642397
ExposurePre34	`Bacteria; Bacillus`	-1.125	0.674081	0.100172	0.100172	0.200344
ExposurePre35	`Bacteria; Bacteroides`	1.90625	1.42856	0.186959	0.373918	0.373918
ExposurePre36	`Bacteria; Bergeyella`	-3.6875	3.53617	0.301092	0.301092	0.602184
ExposurePre37	`Bacteria; Bifidobacterium`	0.4375	0.743207	0.558224	0.558224	1
ExposurePre38	`Bacteria; Blastocatella`	-0.0625	0.0625	0.321197	0.321197	0.642395
ExposurePre39	`Bacteria; Blastococcus`	-0.28125	1.27341	0.825924	0.825924	1
ExposurePre40	`Bacteria; Blautia`	0.40625	0.657784	0.539099	0.539099	1
ExposurePre41	`Bacteria; Brachybacterium`	-0.03125	0.671811	0.963048	0.963048	1
ExposurePre42	`Bacteria; Brevibacillus`	0.03125	0.260551	0.90492	0.90492	1
ExposurePre43	`Bacteria; Brevibacterium`	-0.531262	0.418924	0.213774	0.213774	0.427548
ExposurePre44	`Bacteria; Brochothrix`	0.28125	0.386541	0.469593	0.732761	0.939186
ExposurePre45	`Bacteria; Buchnera`	-0.03125	0.03125	0.321198	0.321198	0.642396
ExposurePre46	`Bacteria; Burkholderia_Caballeronia_Paraburkholderia`	10.3367	11.6994	0.384792	0.384792	0.769585
ExposurePre47	`Bacteria; Butyricicoccus`	0.03125	0.03125	0.321197	0.642395	0.642395
ExposurePre48	`Bacteria; Butyrivibrio`	0.0625	0.0625	0.321197	0.642395	0.642395
ExposurePre49	`Bacteria; Campylobacter`	-33.6835	18.9661	0.0853107	0.0853107	0.170621
ExposurePre50	`Bacteria; Candidatus_Cardinium`	-0.09375	0.09375	0.321197	0.321197	0.642395
ExposurePre51	`Bacteria; Candidatus_Saccharimonas`	-0.0625	0.201744	0.757753	0.757753	1
ExposurePre52	`Bacteria; Capnocytophaga`	-4.50321	6.33097	0.481988	0.481988	0.963976
ExposurePre53	`Bacteria; Cardiobacterium`	-0.252378	0.320587	0.436934	0.436934	0.873868
ExposurePre54	`Bacteria; Carnobacterium`	0	0.0441942	1	1	1
ExposurePre55	`Bacteria; Catenibacterium`	0.032214	0.0322139	0.325265	0.407555	0.65053
ExposurePre56	`Bacteria; Catonella`	0.125	0.647187	0.847478	0.847478	1
ExposurePre57	`Bacteria; Cellulomonas`	-0.1875	0.234123	0.42627	0.42627	0.85254
ExposurePre58	`Bacteria; Cellulosilyticum`	-0.0625	0.0625	0.321197	0.321197	0.642395
ExposurePre59	`Bacteria; Cellvibrio`	-0.3125	0.322814	0.33678	0.33678	0.673561
ExposurePre60	`Bacteria; Chiayiivirga`	0.09375	0.09375	0.321197	0.642395	0.642395
ExposurePre61	`Bacteria; Chitinophaga`	-0.03125	0.03125	0.321197	0.321197	0.642395
ExposurePre62	`Bacteria; Chromohalobacter`	-0.0625	0.0625	0.321197	0.321197	0.642395
ExposurePre63	`Bacteria; Chryseobacterium`	0.8125	1.06596	0.448818	0.448818	0.897636
ExposurePre64	`Bacteria; Chryseomicrobium`	0.0625	0.132345	0.638405	0.638405	1
ExposurePre65	`Bacteria; Chthoniobacter`	-0.09375	0.09375	0.321198	0.321198	0.642395
ExposurePre66	`Bacteria; Citricoccus`	-0.09375	0.09375	0.321198	0.321198	0.642395
ExposurePre67	`Bacteria; Citrobacter`	-0.866584	0.4562	0.0669623	0.0697695	0.133925
ExposurePre68	`Bacteria; CL500_29_marine`	0.78125	0.647454	0.232151	0.464303	0.464303
ExposurePre69	`Bacteria; Cloacibacterium`	0.125	0.125	0.321197	0.642395	0.642395
ExposurePre70	`Bacteria; Clostridium_sensu_stricto_1`	-0.03125	0.0698771	0.656279	0.656279	1
ExposurePre71	`Bacteria; Clostridium_sensu_stricto_18`	-0.3125	0.3125	0.321197	0.321197	0.642395
ExposurePre72	`Bacteria; Clostridium_sensu_stricto_7`	-0.34375	0.34375	0.321197	0.321197	0.642395
ExposurePre73	`Bacteria; Cnuella`	0.03125	0.217884	0.88642	0.88642	1
ExposurePre74	`Bacteria; Cohnella`	-0.0625	0.0625	0.321197	0.321197	0.642395
ExposurePre75	`Bacteria; Collinsella`	-0.25	0.359123	0.488942	0.488942	0.977885
ExposurePre76	`Bacteria; Comamonas`	0	0.535473	1	1	1
ExposurePre77	`Bacteria; Conexibacter`	0.0625	0.0988212	0.529415	0.656279	1
ExposurePre78	`Bacteria; Coprococcus`	-0.03125	0.909235	0.972693	0.972693	1
ExposurePre79	`Bacteria; Corynebacterium`	595.418	379.744	0.127061	0.127061	0.254121
ExposurePre80	`Bacteria; Cupriavidus`	0.125174	0.16062	0.441449	0.593851	0.882898
ExposurePre81	`Bacteria; Curtobacterium`	-0.75	0.39751	0.0638791	0.0638791	0.127758
ExposurePre82	`Bacteria; Curvibacter`	0.21875	0.207517	0.295914	0.397567	0.591827
ExposurePre83	`Bacteria; Cutibacterium`	210.472	215.542	0.336195	0.336195	0.672391
ExposurePre84	`Bacteria; Defluviitaleaceae_UCG_011`	-0.15625	0.15625	0.321197	0.321197	0.642395
ExposurePre85	`Bacteria; Deinococcus`	-2.4375	2.43793	0.321281	0.321281	0.642563
ExposurePre86	`Bacteria; Delftia`	-0.03125	0.203532	0.878472	0.878472	1
ExposurePre87	`Bacteria; Denitratisoma`	0.15625	0.32257	0.629815	0.629815	1
ExposurePre88	`Bacteria; Dermabacter`	0.21875	0.596291	0.714979	0.714979	1
ExposurePre89	`Bacteria; Dermacoccus`	0.593787	0.593819	0.324738	0.649476	0.649476
ExposurePre90	`Bacteria; Desemzia`	-0.125	0.0744604	0.098237	0.098237	0.196474
ExposurePre91	`Bacteria; Dialister`	-0.660798	0.764333	0.393697	0.393697	0.787394
ExposurePre92	`Bacteria; Diaphorobacter`	0.125	0.159344	0.435755	0.782434	0.871509
ExposurePre93	`Bacteria; Dietzia`	0.6875	0.76871	0.37459	0.529448	0.749181
ExposurePre94	`Bacteria; Dokdonella`	-0.03125	0.03125	0.321197	0.321197	0.642395
ExposurePre95	`Bacteria; Dolosigranulum`	-9.40956	378.119	0.98031	0.98031	1
ExposurePre96	`Bacteria; Domibacillus`	-0.03125	0.03125	0.321198	0.321198	0.642395
ExposurePre97	`Bacteria; Dubosiella`	0.09375	0.0807522	0.250109	0.500218	0.500218
ExposurePre98	`Bacteria; Dyadobacter`	-0.15625	0.101495	0.128774	0.128774	0.257548
ExposurePre99	`Bacteria; Eggerthella`	0.125	0.125	0.321198	0.642395	0.642395
ExposurePre100	`Bacteria; Eisenbergiella`	0.15625	0.15625	0.321198	0.642395	0.642395
ExposurePre101	`Bacteria; Ellin517`	-0.03125	0.03125	0.321198	0.321198	0.642395
ExposurePre102	`Bacteria; Ellin6067`	0	0.0441942	1	1	1
ExposurePre103	`Bacteria; Empedobacter`	0.78125	0.844869	0.358708	0.717415	0.717415
ExposurePre104	`Bacteria; Enhydrobacter`	2.09369	0.656807	0.00386258	0.00772515	0.00772515
ExposurePre105	`Bacteria; Enterococcus`	0.125594	0.133507	0.353842	0.548812	0.707685
ExposurePre106	`Bacteria; Erysipelatoclostridium`	-0.03125	0.03125	0.321198	0.321198	0.642395
ExposurePre107	`Bacteria; Erysipelothrix`	-0.03125	0.03125	0.321198	0.321198	0.642395
ExposurePre108	`Bacteria; Erysipelotrichaceae_UCG_006`	0.03125	0.03125	0.321197	0.642395	0.642395
ExposurePre109	`Bacteria; Erysipelotrichaceae_UCG_007`	0.03125	0.119722	0.794942	0.794942	1
ExposurePre110	`Bacteria; Escherichia_Shigella`	-41.2278	21.1524	0.0607646	0.0607646	0.121529
ExposurePre111	`Bacteria; Eubacterium`	-1.0625	1.0625	0.321198	0.321198	0.642395
ExposurePre112	`Bacteria; Eubacterium_brachy`	0.03125	0.03125	0.321198	0.642396	0.642396
ExposurePre113	`Bacteria; Eubacterium_nodatum`	0.125	0.131629	0.345982	0.691964	0.691964
ExposurePre114	`Bacteria; Eubacterium_siraeum`	-0.03125	0.03125	0.321198	0.321198	0.642395
ExposurePre115	`Bacteria; Eubacterium_yurii`	-0.15625	0.0910221	0.0910421	0.0910421	0.182084
ExposurePre116	`Bacteria; Exiguobacterium`	0.09375	0.160624	0.561566	0.561566	1
ExposurePre117	`Bacteria; Ezakiella`	0.126665	0.20227	0.535649	0.535649	1
ExposurePre118	`Bacteria; F0058`	0.03125	0.0698771	0.656279	0.656279	1
ExposurePre119	`Bacteria; F0332`	0.03125	0.0535414	0.561566	0.561566	1
ExposurePre120	`Bacteria; Facklamia`	-0.0630098	0.119306	0.601042	0.601042	1
ExposurePre121	`Bacteria; Faecalibacterium`	-0.11995	0.115766	0.308141	0.308141	0.616281
ExposurePre122	`Bacteria; Faecalibaculum`	-0.0625	0.0736094	0.399106	0.399106	0.798211
ExposurePre123	`Bacteria; Fastidiosipila`	0.03125	0.03125	0.321197	0.642395	0.642395
ExposurePre124	`Bacteria; Fenollaria`	8.84375	8.81008	0.319366	0.638733	0.638733
ExposurePre125	`Bacteria; Ferruginibacter`	-0.0625	0.0625	0.321197	0.321197	0.642395
ExposurePre126	`Bacteria; Filifactor`	0.25	0.307726	0.419664	0.475407	0.839328
ExposurePre127	`Bacteria; Finegoldia`	-29.1419	23.485	0.224411	0.224411	0.448822
ExposurePre128	`Bacteria; Flavisolibacter`	0	0.271156	1	1	1
ExposurePre129	`Bacteria; Flavitalea`	-0.03125	0.03125	0.321198	0.321198	0.642395
ExposurePre130	`Bacteria; Flavobacterium`	-0.732675	0.599885	0.232454	0.232454	0.464908
ExposurePre131	`Bacteria; Fretibacterium`	0.0625	0.0625	0.321197	0.642395	0.642395
ExposurePre132	`Bacteria; Friedmanniella`	-0.21875	0.371752	0.558381	0.558381	1
ExposurePre133	`Bacteria; Fusicatenibacter`	0.596828	0.318805	0.0703248	0.14065	0.14065
ExposurePre134	`Bacteria; Fusobacterium`	-10.625	13.6297	0.438622	0.438622	0.877244
ExposurePre135	`Bacteria; Gaiella`	-0.125	0.115299	0.282502	0.282502	0.565003
ExposurePre136	`Bacteria; Gallicola`	0.875	0.875	0.321197	0.642395	0.642395
ExposurePre137	`Bacteria; Gardnerella`	0.03125	0.03125	0.321197	0.642395	0.642395
ExposurePre138	`Bacteria; Gemella`	-7.83583	10.1895	0.447468	0.447468	0.894935
ExposurePre139	`Bacteria; Gemmatimonas`	0.25	0.25	0.321198	0.642395	0.642395
ExposurePre140	`Bacteria; Geobacillus`	-0.125397	0.321137	0.698747	0.698747	1
ExposurePre141	`Bacteria; Geodermatophilus`	0.03125	0.03125	0.321197	0.642395	0.642395
ExposurePre142	`Bacteria; Georgenia`	0.25	0.25	0.321197	0.642395	0.642395
ExposurePre143	`Bacteria; Gordonia`	0.375	0.375	0.321197	0.642395	0.642395
ExposurePre144	`Bacteria; Granulicatella`	-0.5625	3.77891	0.882153	0.882153	1
ExposurePre145	`Bacteria; Haemophilus`	-27.4842	34.7933	0.435327	0.435327	0.870655
ExposurePre146	`Bacteria; Haliangium`	0.15625	0.190086	0.41423	0.816919	0.82846
ExposurePre147	`Bacteria; Halomonas`	0.288258	0.600772	0.634753	0.634753	1
ExposurePre148	`Bacteria; Hassallia`	0.25	0.25	0.321198	0.642395	0.642395
ExposurePre149	`Bacteria; Helcococcus`	0.03125	0.03125	0.321197	0.642395	0.642395
ExposurePre150	`Bacteria; Holdemanella`	0.03125	0.0698771	0.656279	0.656279	1
ExposurePre151	`Bacteria; Hydrocarboniphaga`	-1.00278e-16	2.63035e-09	1	1	1
ExposurePre152	`Bacteria; Hydrogenophilus`	0.03125	0.03125	0.321198	0.642395	0.642395
ExposurePre153	`Bacteria; Hydrotalea`	0.34375	0.391078	0.382806	0.382806	0.765612
ExposurePre154	`Bacteria; Hymenobacter`	-1.25	0.49798	0.0146923	0.0146923	0.0293845
ExposurePre155	`Bacteria; Iamia`	-0.09375	0.102729	0.364989	0.364989	0.729978
ExposurePre156	`Bacteria; Ideonella`	-0.25	0.219971	0.260115	0.260115	0.52023
ExposurePre157	`Bacteria; Ileibacterium`	0.03125	0.03125	0.321198	0.642396	0.642396
ExposurePre158	`Bacteria; Ilumatobacter`	0.21875	0.251946	0.38861	0.777219	0.777219
ExposurePre159	`Bacteria; Janibacter`	2.5625	2.13621	0.234876	0.469752	0.469752
ExposurePre160	`Bacteria; Jatrophihabitans`	-0.03125	0.03125	0.321198	0.321198	0.642395
ExposurePre161	`Bacteria; Jeotgalicoccus`	-0.0625	0.122711	0.612331	0.612331	1
ExposurePre162	`Bacteria; JGI_0001001_H03`	-0.25	0.173902	0.155578	0.155578	0.311157
ExposurePre163	`Bacteria; Johnsonella`	-0.0637156	0.204517	0.757456	0.757456	1
ExposurePre164	`Bacteria; KCM_B_112`	0.34375	0.264153	0.197961	0.395923	0.395923
ExposurePre165	`Bacteria; Ketobacter`	-0.0625	0.0625	0.321197	0.321197	0.642395
ExposurePre166	`Bacteria; Kineosporia`	-1.39811e-11	6.61314e-07	0.999984	0.999984	1
ExposurePre167	`Bacteria; Kingella`	-0.25	0.693386	0.719662	0.719662	1
ExposurePre168	`Bacteria; Klebsiella`	-6.49563	4.04231	0.117901	0.117901	0.235801
ExposurePre169	`Bacteria; Klenkia`	-0.03125	0.03125	0.321198	0.321198	0.642395
ExposurePre170	`Bacteria; Knoellia`	0.125	0.125	0.321197	0.642395	0.642395
ExposurePre171	`Bacteria; Kocuria`	-1.25868	1.19681	0.30079	0.30079	0.601579
ExposurePre172	`Bacteria; Krasilnikovia`	-0.25	0.25	0.321197	0.321197	0.642395
ExposurePre173	`Bacteria; Kurthia`	-0.03125	0.03125	0.321198	0.321198	0.642395
ExposurePre174	`Bacteria; Kytococcus`	0.1875	0.257694	0.469593	0.732761	0.939186
ExposurePre175	`Bacteria; Laceyella`	-0.0625	0.0625	0.321197	0.321197	0.642395
ExposurePre176	`Bacteria; Lachnoanaerobaculum`	0.0625	0.434973	0.886213	0.886213	1
ExposurePre177	`Bacteria; Lachnoclostridium`	0.0946699	0.16589	0.57221	0.57221	1
ExposurePre178	`Bacteria; Lachnospiraceae_ND3007`	0.03125	0.03125	0.321197	0.642395	0.642395
ExposurePre179	`Bacteria; Lachnospiraceae_NK4A136`	0.09375	0.09375	0.321198	0.642395	0.642395
ExposurePre180	`Bacteria; Lachnospiraceae_UCG_004`	0.032042	0.0320417	0.325111	0.543192	0.650222
ExposurePre181	`Bacteria; Lacibacter`	-0.03125	0.03125	0.321197	0.321197	0.642395
ExposurePre182	`Bacteria; Lactiplantibacillus`	0.03125	0.03125	0.321197	0.642395	0.642395
ExposurePre183	`Bacteria; Lactobacillus`	0.0322208	0.25218	0.899507	0.899507	1
ExposurePre184	`Bacteria; Lactococcus`	1	1.04099	0.340475	0.612248	0.68095
ExposurePre185	`Bacteria; Lacunisphaera`	-0.0625	0.0625	0.321197	0.321197	0.642395
ExposurePre186	`Bacteria; Latilactobacillus`	-0.03125	0.03125	0.321197	0.321197	0.642395
ExposurePre187	`Bacteria; Lautropia`	-10.167	10.922	0.3588	0.3588	0.717599
ExposurePre188	`Bacteria; Lawsonella`	74.2145	38.0883	0.0607385	0.0607385	0.121477
ExposurePre189	`Bacteria; Legionella`	-0.03125	0.03125	0.321198	0.321198	0.642395
ExposurePre190	`Bacteria; Lentimicrobium`	-0.03125	0.03125	0.321198	0.321198	0.642395
ExposurePre191	`Bacteria; Leptospira`	-0.09375	0.09375	0.321197	0.321197	0.642395
ExposurePre192	`Bacteria; Leptotrichia`	-1.21924	3.75868	0.747735	0.747735	1
ExposurePre193	`Bacteria; Leucobacter`	-0.09375	0.0689696	0.178977	0.178977	0.357954
ExposurePre194	`Bacteria; Leuconostoc`	0	0.386998	1	1	1
ExposurePre195	`Bacteria; Ligilactobacillus`	-0.125	0.086951	0.155578	0.155578	0.311157
ExposurePre196	`Bacteria; Limnobacter`	-0.75	0.754523	0.324084	0.324084	0.648167
ExposurePre197	`Bacteria; Limosilactobacillus`	-0.03125	0.03125	0.321197	0.321197	0.642395
ExposurePre198	`Bacteria; Luteimonas`	-3.0625	2.97136	0.306699	0.306699	0.613398
ExposurePre199	`Bacteria; Lysinibacillus`	0	0.130909	1	1	1
ExposurePre200	`Bacteria; Lysobacter`	0.25	0.25	0.321198	0.642395	0.642395
ExposurePre201	`Bacteria; Macellibacteroides`	0.15625	0.15625	0.321198	0.642395	0.642395
ExposurePre202	`Bacteria; Macrococcus`	-0.71875	0.71875	0.321197	0.321197	0.642395
ExposurePre203	`Bacteria; Marisediminicola`	-0.34375	0.34375	0.321197	0.321197	0.642395
ExposurePre204	`Bacteria; Marmoricola`	-0.0625	0.186151	0.738194	0.738194	1
ExposurePre205	`Bacteria; Massilia`	-3.125	2.51862	0.219369	0.219369	0.438738
ExposurePre206	`Bacteria; Megamonas`	0.09375	0.09375	0.321198	0.642395	0.642395
ExposurePre207	`Bacteria; Meiothermus`	-0.75	0.75	0.321198	0.321198	0.642396
ExposurePre208	`Bacteria; Methylotenera`	0.03125	0.03125	0.321197	0.642395	0.642395
ExposurePre209	`Bacteria; Microbacterium`	1.90625	2.61432	0.46865	0.46865	0.937301
ExposurePre210	`Bacteria; Microcella`	0.125	0.125	0.321197	0.642395	0.642395
ExposurePre211	`Bacteria; Micrococcus`	-15.7139	10.0074	0.126123	0.126123	0.252246
ExposurePre212	`Bacteria; Microlunatus`	-0.1875	0.158353	0.240907	0.240907	0.481814
ExposurePre213	`Bacteria; Micropruina`	-0.03125	0.03125	0.321197	0.321197	0.642395
ExposurePre214	`Bacteria; Modestobacter`	-0.15625	0.127865	0.226338	0.226338	0.452675
ExposurePre215	`Bacteria; Mogibacterium`	0.157595	0.136713	0.257548	0.515096	0.515096
ExposurePre216	`Bacteria; Moheibacter`	-0.03125	0.03125	0.321198	0.321198	0.642395
ExposurePre217	`Bacteria; Monoglobus`	0.40625	0.40625	0.321197	0.642395	0.642395
ExposurePre218	`Bacteria; Moraxella`	171.121	222.031	0.446805	0.446805	0.89361
ExposurePre219	`Bacteria; Mucilaginibacter`	0.03125	0.0698771	0.656279	0.656279	1
ExposurePre220	`Bacteria; Murdochiella`	-0.0641156	0.0641186	0.325152	0.325152	0.650304
ExposurePre221	`Bacteria; Mycobacterium`	0.09375	0.199783	0.64053	0.64053	1
ExposurePre222	`Bacteria; Mycoplasma`	-0.03125	0.03125	0.321198	0.321198	0.642395
ExposurePre223	`Bacteria; Myxococcus`	0.03125	0.03125	0.321197	0.642395	0.642395
ExposurePre224	`Bacteria; Nakamurella`	0.0625	0.0988212	0.529415	0.656279	1
ExposurePre225	`Bacteria; Negativicoccus`	-0.315685	0.934507	0.73772	0.73772	1
ExposurePre226	`Bacteria; Neisseria`	-0.71936	5.75102	0.901231	0.901231	1
ExposurePre227	`Bacteria; Nesterenkonia`	0.28125	0.28125	0.321197	0.642395	0.642395
ExposurePre228	`Bacteria; Nevskia`	-0.03125	0.03125	0.321197	0.321197	0.642395
ExposurePre229	`Bacteria; Nitrospira`	0.09375	0.324323	0.773497	0.773497	1
ExposurePre230	`Bacteria; Nocardia`	0.0625	0.0625	0.321197	0.642395	0.642395
ExposurePre231	`Bacteria; Nocardioides`	0.0625	0.651359	0.923867	0.923867	1
ExposurePre232	`Bacteria; Nocardiopsis`	-0.0625	0.0625	0.321197	0.321197	0.642395
ExposurePre233	`Bacteria; Noviherbaspirillum`	-1.59375	0.99784	0.115306	0.115306	0.230612
ExposurePre234	`Bacteria; Ohtaekwangia`	0.09375	0.09375	0.321197	0.642395	0.642395
ExposurePre235	`Bacteria; OLB13`	0.09375	0.09375	0.321198	0.642395	0.642395
ExposurePre236	`Bacteria; Oribacterium`	-0.531613	4.0885	0.89735	0.89735	1
ExposurePre237	`Bacteria; Ornithinibacter`	0.03125	0.03125	0.321197	0.642395	0.642395
ExposurePre238	`Bacteria; Ornithinimicrobium`	0.0625	0.132345	0.638405	0.638405	1
ExposurePre239	`Bacteria; Ottowia`	-0.0625	0.0434755	0.155578	0.155578	0.311157
ExposurePre240	`Bacteria; P3OB_42`	-0.09375	0.09375	0.321197	0.321197	0.642395
ExposurePre241	`Bacteria; Paenibacillus`	-0.125	0.086951	0.155578	0.155578	0.311157
ExposurePre242	`Bacteria; Pajaroellobacter`	-0.125	0.0978602	0.206247	0.206247	0.412495
ExposurePre243	`Bacteria; Panacagrimonas`	-0.03125	0.03125	0.321198	0.321198	0.642395
ExposurePre244	`Bacteria; Pantoea`	-0.250117	0.242102	0.309209	0.309209	0.618418
ExposurePre245	`Bacteria; Parabacteroides`	1.21875	2.46039	0.622106	0.622106	1
ExposurePre246	`Bacteria; Parapusillimonas`	-0.15625	0.15625	0.321198	0.321198	0.642395
ExposurePre247	`Bacteria; Parvimonas`	-0.09375	0.182304	0.608904	0.608904	1
ExposurePre248	`Bacteria; Parviterribacter`	-0.03125	0.03125	0.321197	0.321197	0.642395
ExposurePre249	`Bacteria; Pediococcus`	-1.19379e-17	1.35845e-09	1	1	1
ExposurePre250	`Bacteria; Pelomonas`	-1.33662	3.65638	0.717075	0.717075	1
ExposurePre251	`Bacteria; Peptoanaerobacter`	-0.03125	0.03125	0.321198	0.321198	0.642395
ExposurePre252	`Bacteria; Peptoclostridium`	-0.5002	0.469001	0.294066	0.294066	0.588132
ExposurePre253	`Bacteria; Peptoniphilus`	-35.5137	41.105	0.394189	0.394189	0.788379
ExposurePre254	`Bacteria; Peptostreptococcus`	0.875	0.709375	0.222053	0.444105	0.444105
ExposurePre255	`Bacteria; Perlucidibaca`	-0.03125	0.03125	0.321198	0.321198	0.642395
ExposurePre256	`Bacteria; Photobacterium`	-0.15625	0.15625	0.321197	0.321197	0.642395
ExposurePre257	`Bacteria; Pir4_lineage`	0	0.0441942	1	1	1
ExposurePre258	`Bacteria; Pirellula`	-0.125	0.125	0.321197	0.321197	0.642395
ExposurePre259	`Bacteria; Planococcus`	0.0625	0.0625	0.321197	0.642395	0.642395
ExposurePre260	`Bacteria; Planomicrobium`	0.09375	0.0689696	0.178977	0.357954	0.357954
ExposurePre261	`Bacteria; Pontibacter`	0	0.0441942	1	1	1
ExposurePre262	`Bacteria; Porphyromonas`	2.8125	25.1844	0.911441	0.911441	1
ExposurePre263	`Bacteria; Prevotella`	-46.3712	46.4482	0.325538	0.325538	0.651075
ExposurePre264	`Bacteria; Prevotella_7`	-4.15673	5.53477	0.458059	0.458059	0.916117
ExposurePre265	`Bacteria; Prevotella_9`	0.750339	0.666362	0.268424	0.536848	0.536848
ExposurePre266	`Bacteria; Prevotellaceae_NK3B31`	0.03125	0.03125	0.321197	0.642395	0.642395
ExposurePre267	`Bacteria; Pseudarthrobacter`	0.46875	0.383596	0.226338	0.452675	0.452675
ExposurePre268	`Bacteria; Pseudogulbenkiania`	-0.03125	0.03125	0.321198	0.321198	0.642395
ExposurePre269	`Bacteria; Pseudokineococcus`	-0.1875	0.137939	0.178977	0.178977	0.357955
ExposurePre270	`Bacteria; Pseudomonas`	-29.0625	28.131	0.305564	0.305564	0.611127
ExposurePre271	`Bacteria; Pseudonocardia`	0.4375	0.428772	0.311525	0.538558	0.62305
ExposurePre272	`Bacteria; Pseudopropionibacterium`	0.471507	0.393943	0.240102	0.427799	0.480204
ExposurePre273	`Bacteria; Pseudosphingobacterium`	0.0625	0.0625	0.321197	0.642395	0.642395
ExposurePre274	`Bacteria; Pseudoxanthomonas`	1.625	1.11657	0.150617	0.301233	0.301233
ExposurePre275	`Bacteria; Psychrobacter`	0.03125	0.03125	0.321197	0.642395	0.642395
ExposurePre276	`Bacteria; Puia`	-0.03125	0.03125	0.321198	0.321198	0.642395
ExposurePre277	`Bacteria; Quadrisphaera`	-0.5	0.691202	0.472168	0.472168	0.944336
ExposurePre278	`Bacteria; Rahnella1`	-0.09375	0.09375	0.321198	0.321198	0.642395
ExposurePre279	`Bacteria; Ramlibacter`	0.15625	0.227503	0.494768	0.698966	0.989536
ExposurePre280	`Bacteria; Rathayibacter`	0.03125	0.203532	0.878472	0.878472	1
ExposurePre281	`Bacteria; RB41`	-0.25	0.199388	0.214608	0.214608	0.429217
ExposurePre282	`Bacteria; Rheinheimera`	-0.15625	0.190086	0.41423	0.41423	0.82846
ExposurePre283	`Bacteria; Rhizobacter`	0.375	0.702593	0.595432	0.595432	1
ExposurePre284	`Bacteria; Rhodococcus`	-0.125	0.144628	0.390763	0.390763	0.781526
ExposurePre285	`Bacteria; Rickettsiella`	-0.03125	0.03125	0.321198	0.321198	0.642396
ExposurePre286	`Bacteria; Rikenellaceae_RC9_gut`	-0.03125	0.03125	0.321198	0.321198	0.642395
ExposurePre287	`Bacteria; Roseburia`	-0.4375	0.406444	0.285915	0.285915	0.57183
ExposurePre288	`Bacteria; Roseisolibacter`	-0.03125	0.03125	0.321197	0.321197	0.642395
ExposurePre289	`Bacteria; Rothia`	-1.30284	4.937	0.793583	0.793583	1
ExposurePre290	`Bacteria; Rubrobacter`	-1.15625	1.19394	0.336592	0.336592	0.673184
ExposurePre291	`Bacteria; Rufibacter`	-0.03125	0.03125	0.321198	0.321198	0.642395
ExposurePre292	`Bacteria; Ruminococcus`	0.25	0.447256	0.5782	0.5782	1
ExposurePre293	`Bacteria; Ruminococcus_gauvreauii`	0.03125	0.27005	0.908249	0.908249	1
ExposurePre294	`Bacteria; Rurimicrobium`	-0.0625	0.0625	0.321197	0.321197	0.642395
ExposurePre295	`Bacteria; Saccharopolyspora`	-0.03125	0.03125	0.321198	0.321198	0.642395
ExposurePre296	`Bacteria; Salinibacter`	-0.0625	0.0625	0.321197	0.321197	0.642395
ExposurePre297	`Bacteria; Salinicoccus`	-0.15625	0.134118	0.248474	0.248474	0.496949
ExposurePre298	`Bacteria; Salinicola`	-0.25	0.25	0.321197	0.321197	0.642395
ExposurePre299	`Bacteria; Sanguibacter_Flavimobilis`	0.0625	0.139754	0.656279	0.656279	1
ExposurePre300	`Bacteria; Savagea`	-0.0625	0.0625	0.321197	0.321197	0.642395
ExposurePre301	`Bacteria; Segetibacter`	-0.125	0.125	0.321197	0.321197	0.642395
ExposurePre302	`Bacteria; Selenomonas`	0.125	0.0744604	0.0982357	0.196471	0.196471
ExposurePre303	`Bacteria; Serratia`	-0.21875	0.176688	0.220361	0.220361	0.440722
ExposurePre304	`Bacteria; SH_PL14`	-0.03125	0.03125	0.321198	0.321198	0.642395
ExposurePre305	`Bacteria; Shuttleworthia`	0.1875	0.1875	0.321205	0.642411	0.642411
ExposurePre306	`Bacteria; Simonsiella`	-0.09375	0.09375	0.321197	0.321197	0.642395
ExposurePre307	`Bacteria; Singulisphaera`	-0.03125	0.03125	0.321197	0.321197	0.642395
ExposurePre308	`Bacteria; Slackia`	0.0625	0.0625	0.321197	0.642395	0.642395
ExposurePre309	`Bacteria; Solibacillus`	-0.03125	0.03125	0.321197	0.321197	0.642395
ExposurePre310	`Bacteria; Solirubrobacter`	0.343878	0.560541	0.543841	0.585547	1
ExposurePre311	`Bacteria; Sorangium`	-0.03125	0.03125	0.321198	0.321198	0.642395
ExposurePre312	`Bacteria; Sphaerochaeta`	0.09375	0.09375	0.321197	0.642395	0.642395
ExposurePre313	`Bacteria; Sphingobacterium`	-11.9688	11.7437	0.312086	0.312086	0.624171
ExposurePre314	`Bacteria; Spirosoma`	0.25	0.25	0.321197	0.642395	0.642395
ExposurePre315	`Bacteria; Sporosarcina`	0.125	0.125	0.321198	0.642395	0.642395
ExposurePre316	`Bacteria; Staphylococcus`	-464.261	271.947	0.0976818	0.0976818	0.195364
ExposurePre317	`Bacteria; Stenotrophobacter`	0.28125	0.28125	0.321198	0.642395	0.642395
ExposurePre318	`Bacteria; Stenotrophomonas`	-1.5	4.86904	0.759063	0.759063	1
ExposurePre319	`Bacteria; Stomatobaculum`	-0.1875	0.506448	0.712476	0.712476	1
ExposurePre320	`Bacteria; Streptococcus`	-133.847	167.226	0.429311	0.429311	0.858622
ExposurePre321	`Bacteria; Streptomyces`	0	0.427669	1	1	1
ExposurePre322	`Bacteria; Subdoligranulum`	-0.03125	0.03125	0.321198	0.321198	0.642395
ExposurePre323	`Bacteria; Sulfuritalea`	-0.03125	0.03125	0.321197	0.321197	0.642395
ExposurePre324	`Bacteria; Sutterella`	-1.19379e-17	1.41413e-09	1	1	1
ExposurePre325	`Bacteria; Tannerella`	-0.125	0.31859	0.696142	0.696142	1
ExposurePre326	`Bacteria; Tepidimonas`	0.15625	0.15625	0.321198	0.642396	0.642396
ExposurePre327	`Bacteria; Terrimicrobium`	-0.03125	0.03125	0.321197	0.321197	0.642395
ExposurePre328	`Bacteria; Terrisporobacter`	0.03125	0.03125	0.321197	0.642395	0.642395
ExposurePre329	`Bacteria; Tessaracoccus`	0.15625	0.190086	0.41423	0.816919	0.82846
ExposurePre330	`Bacteria; Tetragenococcus`	-0.03125	0.03125	0.321197	0.321197	0.642395
ExposurePre331	`Bacteria; Tetrasphaera`	0.380238	0.268304	0.166181	0.332363	0.332363
ExposurePre332	`Bacteria; Thermomonas`	0.03125	0.0815287	0.702808	0.702808	1
ExposurePre333	`Bacteria; Thermus`	-0.125	0.159344	0.435755	0.435755	0.871509
ExposurePre334	`Bacteria; Timonella`	-0.0625	0.0625	0.321197	0.321197	0.642395
ExposurePre335	`Bacteria; Tissierella`	-0.03125	0.03125	0.321198	0.321198	0.642395
ExposurePre336	`Bacteria; TM7a`	0.158211	0.0921164	0.095617	0.191234	0.191234
ExposurePre337	`Bacteria; TM7x`	-0.21875	0.385889	0.572847	0.572847	1
ExposurePre338	`Bacteria; Treponema`	0.0625	0.485552	0.897996	0.897996	1
ExposurePre339	`Bacteria; Trichococcus`	-0.03125	0.03125	0.321197	0.321197	0.642395
ExposurePre340	`Bacteria; Truepera`	-0.0625	0.0625	0.321197	0.321197	0.642395
ExposurePre341	`Bacteria; Tumebacillus`	-0.0625	0.0625	0.321197	0.321197	0.642395
ExposurePre342	`Bacteria; Turicella`	3.56339e-18	0.0461418	1	1	1
ExposurePre343	`Bacteria; Turicibacter`	-0.25	0.1905	0.194245	0.194245	0.38849
ExposurePre344	`Bacteria; Turneriella`	0.09375	0.09375	0.321198	0.642395	0.642395
ExposurePre345	`Bacteria; Unc. OTU0004`	-0.21875	0.251946	0.38861	0.38861	0.777219
ExposurePre346	`Bacteria; Unc. OTU0030`	-0.0625	0.0625	0.321197	0.321197	0.642395
ExposurePre347	`Bacteria; Unc. OTU0031`	0.03125	0.03125	0.321197	0.642395	0.642395
ExposurePre348	`Bacteria; Unc. OTU0032`	-0.03125	0.03125	0.321198	0.321198	0.642395
ExposurePre349	`Bacteria; Unc. OTU0034`	-0.03125	0.03125	0.321198	0.321198	0.642395
ExposurePre350	`Bacteria; Unc. OTU0042`	-0.03125	0.03125	0.321197	0.321197	0.642395
ExposurePre351	`Bacteria; Unc. OTU0045`	-0.03125	0.03125	0.321198	0.321198	0.642395
ExposurePre352	`Bacteria; Unc. OTU0047`	-0.03125	0.03125	0.321198	0.321198	0.642395
ExposurePre353	`Bacteria; Unc. OTU0097`	-0.03125	0.03125	0.321197	0.321197	0.642395
ExposurePre354	`Bacteria; Unc. OTU0098`	-13.1292	5.96902	0.0351531	0.0351531	0.0703063
ExposurePre355	`Bacteria; Unc. OTU0099`	0.0625	0.0625	0.321197	0.642395	0.642395
ExposurePre356	`Bacteria; Unc. OTU0103`	0.0625	0.0625	0.321197	0.642395	0.642395
ExposurePre357	`Bacteria; Unc. OTU0104`	-0.625	0.349971	0.0790122	0.0790122	0.158024
ExposurePre358	`Bacteria; Unc. OTU0106`	-0.0625	0.0625	0.321197	0.321197	0.642395
ExposurePre359	`Bacteria; Unc. OTU0107`	0.09375	0.09375	0.321197	0.642395	0.642395
ExposurePre360	`Bacteria; Unc. OTU0111`	-0.125	0.125	0.321197	0.321197	0.642395
ExposurePre361	`Bacteria; Unc. OTU0115`	-0.0625	0.0625	0.321197	0.321197	0.642395
ExposurePre362	`Bacteria; Unc. OTU0118`	-0.28125	0.28125	0.321198	0.321198	0.642395
ExposurePre363	`Bacteria; Unc. OTU0119`	-0.03125	0.03125	0.321198	0.321198	0.642395
ExposurePre364	`Bacteria; Unc. OTU0121`	-0.03125	0.03125	0.321198	0.321198	0.642395
ExposurePre365	`Bacteria; Unc. OTU0122`	-0.0625	0.0625	0.321197	0.321197	0.642395
ExposurePre366	`Bacteria; Unc. OTU0134`	0.09375	0.09375	0.321198	0.642395	0.642395
ExposurePre367	`Bacteria; Unc. OTU0152`	-0.03125	0.03125	0.321198	0.321198	0.642395
ExposurePre368	`Bacteria; Unc. OTU0173`	-0.0625	0.0625	0.321197	0.321197	0.642395
ExposurePre369	`Bacteria; Unc. OTU0264`	-1.28125	1.269	0.316584	0.316584	0.633168
ExposurePre370	`Bacteria; Unc. OTU0327`	-0.03125	0.03125	0.321198	0.321198	0.642395
ExposurePre371	`Bacteria; Unc. OTU0344`	-0.0625	0.0625	0.321197	0.321197	0.642395
ExposurePre372	`Bacteria; Unc. OTU0367`	-0.03125	0.03125	0.321198	0.321198	0.642395
ExposurePre373	`Bacteria; Unc. OTU0375`	0.0625	0.170795	0.715658	0.715658	1
ExposurePre374	`Bacteria; Unc. OTU0378`	-0.0625	0.0625	0.321197	0.321197	0.642395
ExposurePre375	`Bacteria; Unc. OTU0399`	-0.794954	0.981649	0.424668	0.424668	0.849335
ExposurePre376	`Bacteria; Unc. OTU0446`	-0.03125	0.03125	0.321198	0.321198	0.642395
ExposurePre377	`Bacteria; Unc. OTU0459`	-0.03125	0.03125	0.321198	0.321198	0.642395
ExposurePre378	`Bacteria; Unc. OTU0463`	-0.0625	0.0625	0.321197	0.321197	0.642395
ExposurePre379	`Bacteria; Unc. OTU0489`	-0.28125	0.28125	0.321198	0.321198	0.642397
ExposurePre380	`Bacteria; Unc. OTU0491`	-0.03125	0.03125	0.321197	0.321197	0.642395
ExposurePre381	`Bacteria; Unc. OTU0514`	-0.09375	0.09375	0.321198	0.321198	0.642396
ExposurePre382	`Bacteria; Unc. OTU0536`	-0.03125	0.03125	0.321198	0.321198	0.642395
ExposurePre383	`Bacteria; Unc. OTU0568`	-0.03125	0.03125	0.321198	0.321198	0.642395
ExposurePre384	`Bacteria; Unc. OTU0569`	0	0.0441942	1	1	1
ExposurePre385	`Bacteria; Unc. OTU0596`	0.0625	0.0625	0.321198	0.642396	0.642396
ExposurePre386	`Bacteria; Unc. OTU0597`	-0.03125	0.0698771	0.656279	0.656279	1
ExposurePre387	`Bacteria; Unc. OTU0598`	0.15625	0.15625	0.321197	0.642395	0.642395
ExposurePre388	`Bacteria; Unc. OTU0616`	0.0625	0.0625	0.321197	0.642395	0.642395
ExposurePre389	`Bacteria; Unc. OTU0651`	-0.125	0.125	0.321197	0.321197	0.642395
ExposurePre390	`Bacteria; Unc. OTU0742`	0.09375	0.09375	0.321198	0.642395	0.642395
ExposurePre391	`Bacteria; Unc. OTU0744`	-0.03125	0.03125	0.321198	0.321198	0.642395
ExposurePre392	`Bacteria; Unc. OTU0856`	-0.03125	0.03125	0.321198	0.321198	0.642395
ExposurePre393	`Bacteria; Unc. OTU0870`	-0.03125	0.03125	0.321197	0.321197	0.642395
ExposurePre394	`Bacteria; Unc. OTU0886`	-0.03125	0.03125	0.321197	0.321197	0.642395
ExposurePre395	`Bacteria; Unc. OTU0918`	-0.09375	0.09375	0.321197	0.321197	0.642395
ExposurePre396	`Bacteria; Unc. OTU0964`	-0.03125	0.03125	0.321198	0.321198	0.642395
ExposurePre397	`Bacteria; Unc. OTU0965`	-0.25	0.25	0.321197	0.321197	0.642395
ExposurePre398	`Bacteria; Unc. OTU0982`	-0.03125	0.03125	0.321198	0.321198	0.642395
ExposurePre399	`Bacteria; Unc. OTU1049`	-0.15625	0.127865	0.226338	0.226338	0.452675
ExposurePre400	`Bacteria; Unc. OTU1059`	-0.03125	0.03125	0.321197	0.321197	0.642395
ExposurePre401	`Bacteria; Unc. OTU1080`	0	0.0441942	1	1	1
ExposurePre402	`Bacteria; Unc. OTU1088`	0.03125	0.03125	0.321197	0.642395	0.642395
ExposurePre403	`Bacteria; Unc. OTU1090`	-0.03125	0.03125	0.321198	0.321198	0.642395
ExposurePre404	`Bacteria; Unc. OTU1104`	-0.03125	0.03125	0.321198	0.321198	0.642395
ExposurePre405	`Bacteria; Unc. OTU1110`	0.125	0.125	0.321197	0.642395	0.642395
ExposurePre406	`Bacteria; Unc. OTU1122`	-0.03125	0.03125	0.321198	0.321198	0.642395
ExposurePre407	`Bacteria; Unc. OTU1127`	0.3125	0.217378	0.155578	0.311157	0.311157
ExposurePre408	`Bacteria; Unc. OTU1128`	-0.0625	0.0625	0.321197	0.321197	0.642395
ExposurePre409	`Bacteria; Unc. OTU1129`	-0.0625	0.0625	0.321197	0.321197	0.642395
ExposurePre410	`Bacteria; Unc. OTU1132`	-0.09375	0.09375	0.321197	0.321197	0.642395
ExposurePre411	`Bacteria; Unc. OTU1134`	0.09375	0.09375	0.321197	0.642395	0.642395
ExposurePre412	`Bacteria; Unc. OTU1151`	-0.0625	0.139754	0.656279	0.656279	1
ExposurePre413	`Bacteria; Unc. OTU1166`	0	0.0441942	1	1	1
ExposurePre414	`Bacteria; Unc. OTU1183`	0.0625	0.0625	0.321197	0.642395	0.642395
ExposurePre415	`Bacteria; Unc. OTU1185`	-0.0625	0.0625	0.321197	0.321197	0.642395
ExposurePre416	`Bacteria; Unc. OTU1186`	-0.0625	0.0625	0.321197	0.321197	0.642395
ExposurePre417	`Bacteria; Unc. OTU1198`	0.03125	0.193372	0.872142	0.872142	1
ExposurePre418	`Bacteria; Unc. OTU1199`	-0.03125	0.42371	0.941444	0.941444	1
ExposurePre419	`Bacteria; Unc. OTU1223`	-0.03125	0.03125	0.321197	0.321197	0.642395
ExposurePre420	`Bacteria; Unc. OTU1224`	-0.1875	0.1875	0.321197	0.321197	0.642395
ExposurePre421	`Bacteria; Unc. OTU1229`	0.03125	0.03125	0.321198	0.642396	0.642396
ExposurePre422	`Bacteria; Unc. OTU1293`	-0.03125	0.03125	0.321198	0.321198	0.642395
ExposurePre423	`Bacteria; Unc. OTU1398`	0.15625	0.15625	0.321197	0.642395	0.642395
ExposurePre424	`Bacteria; Unc. OTU1407`	-0.03125	0.03125	0.321197	0.321197	0.642395
ExposurePre425	`Bacteria; Unc. OTU1468`	0.15625	0.15625	0.321197	0.642395	0.642395
ExposurePre426	`Bacteria; Unc. OTU1478`	-0.03125	0.03125	0.321198	0.321198	0.642395
ExposurePre427	`Bacteria; Unc. OTU1482`	-0.09375	0.09375	0.321197	0.321197	0.642395
ExposurePre428	`Bacteria; Unc. OTU1563`	-0.40625	0.283481	0.15686	0.15686	0.31372
ExposurePre429	`Bacteria; Unc. OTU1587`	0.5625	0.5625	0.321198	0.642396	0.642396
ExposurePre430	`Bacteria; Unc. OTU1599`	0.15625	0.15625	0.321197	0.642395	0.642395
ExposurePre431	`Bacteria; Unc. OTU1623`	0.03125	0.03125	0.321197	0.642395	0.642395
ExposurePre432	`Bacteria; Unc. OTU1624`	-0.03125	0.03125	0.321198	0.321198	0.642395
ExposurePre433	`Bacteria; Unc. OTU1632`	0.0638147	0.0443703	0.160343	0.320686	0.320686
ExposurePre434	`Bacteria; Unc. OTU1637`	-0.125594	0.133507	0.353842	0.353842	0.707685
ExposurePre435	`Bacteria; Unc. OTU1638`	-0.125	0.125	0.321197	0.321197	0.642395
ExposurePre436	`Bacteria; Unc. OTU1639`	-0.0625	0.0434755	0.155578	0.155578	0.311157
ExposurePre437	`Bacteria; Unc. OTU1648`	0.34375	0.783987	0.662574	0.662574	1
ExposurePre438	`Bacteria; Unc. OTU1705`	-0.125	0.180131	0.490311	0.490311	0.980623
ExposurePre439	`Bacteria; Unc. OTU1738`	-0.03125	0.03125	0.321198	0.321198	0.642395
ExposurePre440	`Bacteria; Unc. OTU1754`	-0.1875	0.1875	0.321197	0.321197	0.642395
ExposurePre441	`Bacteria; Unc. OTU1762`	-0.03125	0.03125	0.321197	0.321197	0.642395
ExposurePre442	`Bacteria; Unc. OTU1796`	0.09375	0.09375	0.321197	0.642395	0.642395
ExposurePre443	`Bacteria; Unc. OTU1797`	0.21875	0.21875	0.321197	0.642395	0.642395
ExposurePre444	`Bacteria; Unc. OTU1818`	-0.78125	1.04291	0.456628	0.456628	0.913256
ExposurePre445	`Bacteria; Unc. OTU1822`	0.0625	0.0625	0.321197	0.642395	0.642395
ExposurePre446	`Bacteria; Ureaplasma`	0.0625	0.0625	0.321197	0.642395	0.642395
ExposurePre447	`Bacteria; Varibaculum`	-0.03125	0.03125	0.321197	0.321197	0.642395
ExposurePre448	`Bacteria; Variovorax`	0.09375	0.743228	0.90003	0.90003	1
ExposurePre449	`Bacteria; Veillonella`	-2.09809	4.08999	0.611448	0.611448	1
ExposurePre450	`Bacteria; Vibrio`	0.9375	0.9375	0.321197	0.642395	0.642395
ExposurePre451	`Bacteria; Williamsia`	0.03125	0.03125	0.321197	0.642395	0.642395
ExposurePre452	`Bacteria; Wolinella`	-0.03125	0.03125	0.321198	0.321198	0.642395
ExposurePre453	`Bacteria; Yaniella`	-0.03125	0.03125	0.321198	0.321198	0.642395
ExposurePre454	`Bacteria; Yersinia`	0.28125	0.28125	0.321197	0.642395	0.642395
ExposurePre455	`Bacteria; Yonghaparkia`	0.25	0.219971	0.260115	0.52023	0.52023
